# Supplementary material for: 1-(2-Hydr­oxy-3,4-dimethoxy­phen­yl)-2-(4-methoxy­phen­yl)ethanone
Source: Acta Crystallogr Sect E Struct Rep Online. 2008 Nov 13;64(Pt 12):o2324. doi: 10.1107/S1600536808036258 (PMC2959998; doi:10.1107/S1600536808036258)
Supplement: Supplementary file 2 [file e-64-o2324-Isup2.hkl]

# 
# h,k,l, Fc-squared, Fo-squared, sigma(Fo-squared) and status flag 
# 
data_I
_shelx_title ' X in P2(1)/c' 
_shelx_refln_list_code          4 
_shelx_F_calc_maximum      300.71 
_exptl_crystal_F_000       640.00 
_reflns_d_resolution_high  0.8409 
 
loop_ 
 _symmetry_equiv_pos_as_xyz 
 'x, y, z' 
 '-x, y+1/2, -z+1/2' 
 '-x, -y, -z' 
 'x, -y-1/2, z-1/2' 
 
_cell_length_a    14.4310 
_cell_length_b    14.0730 
_cell_length_c     7.4610 
_cell_angle_alpha  90.000 
_cell_angle_beta   92.860 
_cell_angle_gamma  90.000 
 
_shelx_F_squared_multiplier     1.000 
 
loop_ 
 _refln_index_h 
 _refln_index_k 
 _refln_index_l 
 _refln_F_squared_calc 
 _refln_F_squared_meas 
 _refln_F_squared_sigma 
 _refln_observed_status 
   1   0   0     4126.58     3372.94     30.73 o 
   2   0   0     3491.08     2657.46     76.16 o 
   3   0   0       53.47       44.98      2.38 o 
   4   0   0     1345.28     1077.81      8.04 o 
   5   0   0      249.72      208.58      4.56 o 
   6   0   0     2541.13     2233.19     14.53 o 
   7   0   0    10222.87    10172.14    329.37 o 
   8   0   0      295.83      384.52     13.21 o 
   9   0   0      175.14      207.03      8.98 o 
  10   0   0      277.39      270.49      7.94 o 
  11   0   0        0.14       -5.34      4.95 o 
  12   0   0       55.94       45.38     11.50 o 
  13   0   0       41.13       37.04      7.86 o 
  14   0   0        0.07       -9.08      6.54 o 
  15   0   0      147.45      145.35      8.92 o 
  16   0   0       60.81       50.08      9.82 o 
  17   0   0        6.65       13.03     12.34 o 
   1   1   0     1153.03     1099.27     66.03 o 
   2   1   0      291.08      270.60      6.49 o 
   3   1   0      146.17      130.04     16.58 o 
   4   1   0       90.27       67.13      6.18 o 
   5   1   0      412.09      318.47     39.97 o 
   6   1   0        4.34        0.84      4.77 o 
   7   1   0     2511.43     2390.74    237.94 o 
   8   1   0       83.18       86.55     14.87 o 
   9   1   0       18.56       19.08      3.97 o 
  10   1   0      245.38      219.66      8.71 o 
  11   1   0       15.26        5.05      5.16 o 
  12   1   0        0.04        2.41      4.71 o 
  13   1   0        0.23        1.22      5.51 o 
  14   1   0      305.58      236.81      9.93 o 
  15   1   0       31.99       50.16     14.31 o 
  16   1   0       12.58        5.47     14.59 o 
  17   1   0        8.26       21.41      7.01 o 
   0   2   0    11715.38     9913.02    109.40 o 
   1   2   0     1948.28     1824.57    163.94 o 
   2   2   0      205.10      194.34     14.35 o 
   3   2   0     3483.66     3344.29    130.81 o 
   4   2   0     2938.90     2707.45     74.00 o 
   5   2   0       37.87       41.64      2.96 o 
   6   2   0       35.59       47.43      9.54 o 
   7   2   0      494.93      456.18     65.27 o 
   8   2   0       47.89       37.64      8.98 o 
   9   2   0      143.78      138.92     12.35 o 
  10   2   0      111.66      106.54      5.74 o 
  11   2   0        0.94       -7.74      5.16 o 
  12   2   0       46.49       38.85      5.74 o 
  13   2   0       29.28       29.70      9.82 o 
  14   2   0       45.23       51.47      7.14 o 
  15   2   0       92.96       86.15      7.91 o 
  16   2   0        0.96        0.02      6.54 o 
  17   2   0        1.45        9.82      6.74 o 
   1   3   0     2295.92     2039.55    354.65 o 
   2   3   0     3001.95     2906.43    137.93 o 
   3   3   0       54.47       60.48      6.46 o 
   4   3   0      557.59      551.39     36.63 o 
   5   3   0     1274.28     1197.06     21.23 o 
   6   3   0      316.87      301.20     17.43 o 
   7   3   0      802.86      824.27     49.02 o 
   8   3   0      280.73      280.91     28.37 o 
   9   3   0       38.52       34.64      6.45 o 
  10   3   0      100.49       85.19      7.58 o 
  11   3   0       48.70       53.98     15.43 o 
  12   3   0        0.02       -2.52      5.55 o 
  13   3   0       26.26       23.53      6.14 o 
  14   3   0       14.74       16.55      5.95 o 
  15   3   0        0.55        6.17      8.98 o 
  16   3   0        0.08       -9.66     11.50 o 
   0   4   0     2372.90     2244.61     16.65 o 
   1   4   0        3.19        1.96      2.52 o 
   2   4   0      388.90      326.10     22.24 o 
   3   4   0     2689.48     2665.47    106.32 o 
   4   4   0      912.01      944.88     47.72 o 
   5   4   0       27.23       25.01      3.17 o 
   6   4   0        0.13       -0.56      3.17 o 
   7   4   0       23.44       26.60      3.65 o 
   8   4   0      312.16      307.41     10.39 o 
   9   4   0        1.03        0.88      4.15 o 
  10   4   0      142.59      131.19     15.16 o 
  11   4   0      451.16      409.12     15.74 o 
  12   4   0      258.36      229.17     14.32 o 
  13   4   0        3.90        1.19      6.14 o 
  14   4   0       17.74       13.19      7.01 o 
  15   4   0        0.15       -7.20     11.78 o 
  16   4   0       10.00       13.24      7.33 o 
   1   5   0      737.17      667.17    114.55 o 
   2   5   0      380.55      333.48     48.11 o 
   3   5   0      475.45      508.94     32.93 o 
   4   5   0     1212.61     1337.32     67.00 o 
   5   5   0     1226.87     1381.43     58.20 o 
   6   5   0       96.83       96.84      4.76 o 
   7   5   0        2.73        0.89      3.75 o 
   8   5   0      207.01      229.10      7.30 o 
   9   5   0      115.80      109.90      6.35 o 
  10   5   0      857.54      805.23     13.53 o 
  11   5   0     2681.25     2686.30     54.37 o 
  12   5   0       96.88       84.86      8.13 o 
  13   5   0       23.34       25.09      6.54 o 
  14   5   0       16.24       18.43      6.31 o 
  15   5   0       14.01        9.84      6.71 o 
  16   5   0        3.50        6.43      8.98 o 
   0   6   0       28.73       27.50      4.49 o 
   1   6   0       54.68       45.76     12.63 o 
   2   6   0      273.03      262.38     34.57 o 
   3   6   0     1825.19     1881.30    153.43 o 
   4   6   0     2480.32     2626.98     85.90 o 
   5   6   0      228.97      228.71      6.15 o 
   6   6   0        1.83        9.82      3.57 o 
   7   6   0        5.06       10.13      4.15 o 
   8   6   0        3.94        5.33      3.97 o 
   9   6   0      419.43      410.86      9.91 o 
  10   6   0      273.31      307.30     14.60 o 
  11   6   0       19.75       17.97     10.94 o 
  12   6   0       76.70       86.99      9.54 o 
  13   6   0        6.43       -1.11     19.08 o 
  14   6   0        3.22        6.73      6.35 o 
  15   6   0        0.45       -9.19      7.29 o 
  16   6   0        6.23       -1.11      7.73 o 
   1   7   0       52.02       48.92     12.07 o 
   2   7   0        0.00        1.68      3.17 o 
   3   7   0        0.50       -5.03      3.35 o 
   4   7   0     2111.11     2352.49    142.32 o 
   5   7   0      190.95      239.52      8.42 o 
   6   7   0        0.18        1.65      4.77 o 
   7   7   0        0.18       -3.37      3.97 o 
   8   7   0        5.04       11.32      4.31 o 
   9   7   0       30.14       31.82      5.55 o 
  10   7   0      165.66      167.66     13.75 o 
  11   7   0     1409.03     1552.13     44.25 o 
  12   7   0      155.70      147.97      9.50 o 
  13   7   0       35.97       28.95      8.42 o 
  14   7   0        2.37       -1.22     12.62 o 
  15   7   0        0.21       -4.55      7.01 o 
   0   8   0      506.52      446.06     11.25 o 
   1   8   0       11.24       11.68      3.35 o 
   2   8   0      413.35      443.98     69.15 o 
   3   8   0        3.89        4.49      3.35 o 
   4   8   0        1.54       -1.36      3.75 o 
   5   8   0      271.88      246.55     12.36 o 
   6   8   0      202.73      204.83      7.34 o 
   7   8   0       68.65       70.75      5.56 o 
   8   8   0       12.99       11.22      5.16 o 
   9   8   0        1.30        2.52      9.26 o 
  10   8   0      231.98      233.73     10.11 o 
  11   8   0      185.14      176.88      9.13 o 
  12   8   0       17.83        8.27      6.93 o 
  13   8   0        0.29        7.85      6.35 o 
  14   8   0        1.31        0.46      7.85 o 
  15   8   0       15.83       18.52      7.54 o 
   1   9   0       35.92       40.96      4.55 o 
   2   9   0       13.10        5.05      4.49 o 
   3   9   0      652.49      633.84     93.68 o 
   4   9   0       63.83       57.23     10.38 o 
   5   9   0        0.83        0.84      4.36 o 
   6   9   0       29.64       24.87      9.54 o 
   7   9   0        9.41        8.88      8.70 o 
   8   9   0      104.55      119.85      7.51 o 
   9   9   0       72.45       80.75      6.75 o 
  10   9   0       72.04       67.98      7.33 o 
  11   9   0        0.01       -5.05      6.35 o 
  12   9   0       28.45       19.92     12.06 o 
  13   9   0        3.16       -5.60      7.33 o 
  14   9   0       23.05       40.28      8.70 o 
   0  10   0      130.26      117.32      8.98 o 
   1  10   0      172.30      190.97     15.16 o 
   2  10   0       35.30       25.34      6.73 o 
   3  10   0      142.27      142.44     16.00 o 
   4  10   0        0.39        7.29      4.36 o 
   5  10   0        7.39       12.32      4.55 o 
   6  10   0       17.04       18.52      5.16 o 
   7  10   0        7.36        8.73      6.73 o 
   8  10   0        0.13        0.94     10.10 o 
   9  10   0        5.05        6.77      6.14 o 
  10  10   0        0.04        7.85      5.95 o 
  11  10   0       39.78       42.52      7.54 o 
  12  10   0        0.41       -2.75      6.54 o 
  13  10   0       32.96       46.47      8.14 o 
   1  11   0      417.71      401.26     33.72 o 
   2  11   0      348.92      315.45     40.17 o 
   3  11   0       16.71       16.39      9.54 o 
   4  11   0        8.80        7.57     11.50 o 
   5  11   0      164.88      169.71      7.73 o 
   6  11   0        2.10       -1.68      5.11 o 
   7  11   0      176.09      165.37      8.53 o 
   8  11   0      205.60      209.91      9.32 o 
   9  11   0       12.97       21.37      6.93 o 
  10  11   0        3.42        7.47      6.14 o 
  11  11   0       40.02       49.82      7.67 o 
  12  11   0        0.04        0.56      6.74 o 
   0  12   0      949.00      922.04     21.95 o 
   1  12   0      812.62      770.77     88.05 o 
   2  12   0       72.87       65.50     16.27 o 
   3  12   0       68.37       64.70     12.91 o 
   4  12   0       98.09      105.84     11.51 o 
   5  12   0       14.39       12.06      5.55 o 
   6  12   0      182.15      158.89      8.53 o 
   7  12   0       65.36       62.26      7.33 o 
   8  12   0       14.32       12.06      6.74 o 
   9  12   0       12.78        6.31      6.54 o 
  10  12   0       77.17       69.67      8.13 o 
  11  12   0       29.56       33.08      8.13 o 
   1  13   0      107.12      111.93      8.53 o 
   2  13   0      145.27      159.98      8.92 o 
   3  13   0       99.07       84.61      7.33 o 
   4  13   0        4.98       -9.52      6.35 o 
   5  13   0        2.02       14.44      5.34 o 
   6  13   0        3.31       -2.30      6.31 o 
   7  13   0       11.82       11.43      6.54 o 
   8  13   0       29.61       37.28      6.54 o 
   9  13   0        3.51       -1.97      6.93 o 
  10  13   0       40.62       34.02      8.33 o 
   0  14   0       91.43      107.19     11.22 o 
   1  14   0       37.34       37.57      6.93 o 
   2  14   0       97.22      113.26      9.54 o 
   3  14   0        4.68        5.88      6.14 o 
   4  14   0       14.62        9.44     15.15 o 
   5  14   0        0.28       -2.81      5.95 o 
   6  14   0        4.05        7.17      6.54 o 
   7  14   0        2.75       27.78      5.95 o 
   8  14   0        7.49       16.07     10.10 o 
   9  14   0        6.94        0.62     11.22 o 
   1  15   0        3.49        3.49     13.18 o 
   2  15   0        8.92       -8.70      6.74 o 
   3  15   0       24.62       20.60      6.93 o 
   4  15   0       56.58       64.87      8.14 o 
   5  15   0        1.54        4.45      7.57 o 
   6  15   0        1.00        9.26      6.35 o 
   7  15   0        0.06        1.96      6.74 o 
   0  16   0       60.82       64.53     11.78 o 
   1  16   0        5.82       -0.16      6.93 o 
   2  16   0        2.72       10.02      7.01 o 
   3  16   0       27.09       32.82      7.73 o 
   4  16   0       39.36       45.79      8.13 o 
   5  16   0        0.45       -0.40      6.93 o 
 -17   1   1        0.06      -13.47     11.22 o 
 -16   1   1        8.30        2.81      9.54 o 
 -15   1   1        9.98        3.37      9.54 o 
 -14   1   1       12.87        3.93      8.42 o 
 -13   1   1       30.90       22.44      8.42 o 
 -12   1   1       50.90       51.07      8.42 o 
 -11   1   1       95.91       98.22      9.54 o 
 -10   1   1      141.24      162.24      9.54 o 
  -9   1   1      147.92      121.83      7.86 o 
  -8   1   1        0.36       -6.73      5.05 o 
  -7   1   1      302.22      289.44      9.55 o 
  -6   1   1     1532.80     1626.33     18.13 o 
  -5   1   1      711.99      667.90     10.72 o 
  -4   1   1      229.36      188.35      6.18 o 
  -3   1   1     1488.23     1466.45     12.55 o 
  -2   1   1      652.89      633.01      7.36 o 
  -1   1   1     2549.31     2273.59     12.87 o 
   0   1   1       66.85       84.82      2.81 o 
   1   1   1       13.01       17.40      2.24 o 
   2   1   1      723.35      667.91      7.93 o 
   3   1   1      901.84      864.47     10.20 o 
   4   1   1     1332.21     1352.08     14.19 o 
   5   1   1        4.07        5.61      3.93 o 
   6   1   1      275.94      292.82      8.43 o 
   7   1   1     1295.81     1183.88     16.95 o 
   8   1   1       17.23       19.64      5.61 o 
   9   1   1        0.22       -5.61      6.17 o 
  10   1   1       46.75       43.77      7.30 o 
  11   1   1      402.70      330.40     13.49 o 
  12   1   1       33.37       21.32      8.42 o 
  13   1   1       42.79       39.28      8.42 o 
  14   1   1        0.21        2.81      8.42 o 
  15   1   1        3.73       -1.68      9.54 o 
  16   1   1       10.56       10.10      9.54 o 
 -17   2   1        8.23       12.34      9.54 o 
 -16   2   1        0.50       -2.24     10.10 o 
 -15   2   1       61.81       56.68     10.66 o 
 -14   2   1        4.92      -10.66      8.42 o 
 -13   2   1        4.49        2.81      7.85 o 
 -12   2   1        0.83       -8.42      7.29 o 
 -11   2   1       28.53       27.49      7.29 o 
 -10   2   1      227.15      222.38     10.67 o 
  -9   2   1      201.78      245.96      9.55 o 
  -8   2   1      699.18      758.92     14.64 o 
  -7   2   1       44.98       56.68      5.61 o 
  -6   2   1     2300.01     2358.54     21.63 o 
  -5   2   1       96.21       93.20      5.05 o 
  -4   2   1     1575.29     1557.81     15.35 o 
  -3   2   1      258.80      284.64      6.75 o 
  -2   2   1       26.04       38.16      3.37 o 
  -1   2   1     2410.46     1909.86     12.75 o 
   0   2   1     7268.74     5664.50     93.22 o 
   1   2   1    18298.51    11108.99    142.01 o 
   2   2   1      730.67      620.13      8.49 o 
   3   2   1      419.44      394.91      7.89 o 
   4   2   1      314.12      315.01      7.88 o 
   5   2   1      966.77      974.98     13.56 o 
   6   2   1       69.47       75.77      5.61 o 
   7   2   1      250.94      283.16      9.55 o 
   8   2   1       67.70       69.59      6.73 o 
   9   2   1        1.10       -3.37      6.17 o 
  10   2   1        4.92       -4.49      6.73 o 
  11   2   1      572.39      464.98     15.74 o 
  12   2   1       38.45       34.23      8.42 o 
  13   2   1       39.16       42.08      8.98 o 
  14   2   1        0.98        3.93      7.85 o 
  15   2   1        1.92        5.61      8.98 o 
  16   2   1        0.68       -8.98     10.10 o 
 -16   3   1        0.03        4.49      9.54 o 
 -15   3   1        0.24        6.73      8.42 o 
 -14   3   1       79.10       81.93     11.22 o 
 -13   3   1       64.77       63.97      9.54 o 
 -12   3   1        4.83        0.56      7.85 o 
 -11   3   1       93.09       74.65      9.54 o 
 -10   3   1       69.60       75.20      7.86 o 
  -9   3   1       12.34       10.66      5.61 o 
  -8   3   1       50.98       48.26      6.17 o 
  -7   3   1       24.16       15.71      5.05 o 
  -6   3   1       21.21       30.30      4.49 o 
  -5   3   1       17.87       21.88      3.93 o 
  -4   3   1     2395.68     2300.18     19.43 o 
  -3   3   1      147.36      132.02      5.06 o 
  -2   3   1      199.78      203.51      6.18 o 
  -1   3   1     3231.61     2959.71     18.58 o 
   0   3   1     5386.17     5836.32    106.35 o 
   1   3   1      490.75      438.24      7.33 o 
   2   3   1     1277.90     1246.24     13.06 o 
   3   3   1       19.22       17.96      3.93 o 
   4   3   1     1296.06     1357.89     15.30 o 
   5   3   1      544.08      498.31     10.70 o 
   6   3   1      192.71      220.74      7.86 o 
   7   3   1      168.93      155.55      7.86 o 
   8   3   1       20.64       23.57      5.61 o 
   9   3   1      155.81      166.74      9.54 o 
  10   3   1      162.19      149.34     10.11 o 
  11   3   1       47.43       38.72      8.42 o 
  12   3   1        3.22        2.24      7.85 o 
  13   3   1        1.09       11.22      7.85 o 
  14   3   1        2.12        5.05      8.42 o 
  15   3   1       20.21       33.67      9.54 o 
  16   3   1        0.07        7.29      8.98 o 
 -16   4   1       25.93       39.28     11.22 o 
 -15   4   1        0.30       10.10      8.98 o 
 -14   4   1        6.34        2.81      8.42 o 
 -13   4   1       25.37       12.34      9.54 o 
 -12   4   1      264.42      264.49     14.04 o 
 -11   4   1      135.35      131.91     10.67 o 
 -10   4   1       20.21       19.08      7.86 o 
  -9   4   1      422.25      390.06     12.93 o 
  -8   4   1       94.85      114.51      7.86 o 
  -7   4   1      546.82      493.40     12.38 o 
  -6   4   1       14.61       20.76      5.05 o 
  -5   4   1     1469.87     1547.25     18.12 o 
  -4   4   1     1194.71     1165.25     14.71 o 
  -3   4   1       28.27       29.74      3.93 o 
  -2   4   1      950.42      894.61     11.88 o 
  -1   4   1      310.83      272.86      6.75 o 
   0   4   1     5312.21     5935.34    118.66 o 
   1   4   1       59.22       52.21      4.49 o 
   2   4   1     1969.43     1947.95     17.10 o 
   3   4   1     1880.34     1914.39     18.21 o 
   4   4   1       25.94       26.37      4.49 o 
   5   4   1     1257.95     1279.88     16.96 o 
   6   4   1      676.85      685.32     13.52 o 
   7   4   1       39.45       48.82      6.17 o 
   8   4   1        0.23       11.78      5.61 o 
   9   4   1        3.67        5.61      6.17 o 
  10   4   1      843.01      833.60     19.70 o 
  11   4   1       20.76       21.88      8.42 o 
  12   4   1       11.13       24.13      8.98 o 
  13   4   1      262.82      252.68     14.04 o 
  14   4   1       11.05       24.13      8.98 o 
  15   4   1        0.46        7.85      8.42 o 
  16   4   1        0.86       -8.42     10.66 o 
 -16   5   1        0.03      -11.22      9.54 o 
 -15   5   1       12.50        6.17     10.66 o 
 -14   5   1        3.59        8.98      8.98 o 
 -13   5   1       24.76       23.57      8.98 o 
 -12   5   1        9.86       21.32      7.86 o 
 -11   5   1      271.83      269.00     14.04 o 
 -10   5   1        5.01       -1.68      8.42 o 
  -9   5   1        8.81       10.66      6.17 o 
  -8   5   1      128.68      140.34      8.98 o 
  -7   5   1      427.81      456.50     11.81 o 
  -6   5   1       21.49       16.27      4.49 o 
  -5   5   1      215.10      200.54      7.86 o 
  -4   5   1      863.51      895.67     14.10 o 
  -3   5   1       35.40       33.67      5.05 o 
  -2   5   1      242.89      248.98      7.31 o 
  -1   5   1     2361.69     2237.54     19.41 o 
   0   5   1      265.84      265.35      7.31 o 
   1   5   1     1835.04     2123.14     18.76 o 
   2   5   1      339.17      369.49      9.00 o 
   3   5   1      387.40      376.30      9.56 o 
   4   5   1       52.47       47.70      5.61 o 
   5   5   1       13.18       14.59      5.61 o 
   6   5   1       67.40       72.96      6.73 o 
   7   5   1      273.67      266.28     10.67 o 
   8   5   1      943.98      989.76     18.59 o 
   9   5   1        0.24       10.10      6.17 o 
  10   5   1        3.17        3.37      7.85 o 
  11   5   1       20.89       14.59     10.10 o 
  12   5   1        8.49        4.49      9.54 o 
  13   5   1        6.23        1.12      9.54 o 
  14   5   1       15.40        9.54     10.10 o 
  15   5   1        3.82        6.17      9.54 o 
  16   5   1        8.01        8.42     10.10 o 
 -15   6   1        9.13       12.34     10.10 o 
 -14   6   1        1.26       -6.17      9.54 o 
 -13   6   1        6.69        8.42      8.42 o 
 -12   6   1      109.35      100.46     10.66 o 
 -11   6   1      280.08      313.37     15.16 o 
 -10   6   1      337.81      349.96     14.61 o 
  -9   6   1      396.68      378.73     14.05 o 
  -8   6   1       76.43       74.08      7.86 o 
  -7   6   1      120.17      136.97      8.42 o 
  -6   6   1       91.54       89.25      7.30 o 
  -5   6   1      326.50      305.73     10.12 o 
  -4   6   1      511.68      533.94     12.38 o 
  -3   6   1      644.04      619.48     12.39 o 
  -2   6   1     1958.51     1933.85     20.44 o 
  -1   6   1       19.88       23.01      4.49 o 
   0   6   1      181.80      215.70      7.30 o 
   1   6   1        0.91       -5.05      4.49 o 
   2   6   1        0.36        3.37      4.49 o 
   3   6   1     2837.68     2950.81     25.66 o 
   4   6   1       25.48       29.18      5.61 o 
   5   6   1      325.61      381.02     11.24 o 
   6   6   1      203.41      212.84      9.55 o 
   7   6   1      152.14      161.69      9.54 o 
   8   6   1       31.06       43.77      6.73 o 
   9   6   1       63.90       77.44      8.42 o 
  10   6   1      484.39      487.27     16.30 o 
  11   6   1       19.85       19.08     10.10 o 
  12   6   1      137.74      146.50     12.91 o 
  13   6   1      241.03      275.68     14.60 o 
  14   6   1        0.17      -14.31      9.54 o 
  15   6   1        0.13      -15.99     10.66 o 
 -15   7   1       35.29       52.74     10.66 o 
 -14   7   1       10.12       31.42      8.98 o 
 -13   7   1        6.88        8.98      8.42 o 
 -12   7   1       12.47       -1.68      9.54 o 
 -11   7   1      727.10      745.72     20.81 o 
 -10   7   1      127.05      131.34     12.35 o 
  -9   7   1      761.18      794.98     19.13 o 
  -8   7   1        1.93        9.54      6.73 o 
  -7   7   1      256.76      270.72     11.79 o 
  -6   7   1       95.39      101.59      8.42 o 
  -5   7   1      154.77      160.58      8.42 o 
  -4   7   1      122.77      134.17      7.30 o 
  -3   7   1      130.19      139.24      7.30 o 
  -2   7   1      488.85      468.03     11.25 o 
  -1   7   1       37.10       30.86      5.61 o 
   0   7   1     2076.45     2185.53     23.27 o 
   1   7   1      191.65      222.41      8.42 o 
   2   7   1        8.37       20.76      5.05 o 
   3   7   1      333.98      301.24     10.12 o 
   4   7   1       88.17       81.95      6.74 o 
   5   7   1      392.78      409.19     12.37 o 
   6   7   1      370.27      372.02     12.36 o 
   7   7   1      139.90      143.71      8.98 o 
   8   7   1      225.70      224.62     11.23 o 
   9   7   1        4.85        5.05      7.29 o 
  10   7   1      426.83      412.98     16.29 o 
  11   7   1      112.74      122.35     12.35 o 
  12   7   1      370.35      392.06     16.85 o 
  13   7   1      113.07      119.54     12.91 o 
  14   7   1        6.72        9.54      9.54 o 
  15   7   1        0.12       11.78      9.54 o 
 -15   8   1        2.66       -4.49     10.10 o 
 -14   8   1        1.28        6.17      8.98 o 
 -13   8   1       14.11       14.59      9.54 o 
 -12   8   1       14.24        1.68      9.54 o 
 -11   8   1       72.10       75.76     10.66 o 
 -10   8   1       34.16       50.50      8.98 o 
  -9   8   1      313.12      323.52     14.60 o 
  -8   8   1        1.71       10.10      6.73 o 
  -7   8   1       33.86       30.30      6.73 o 
  -6   8   1      129.83      123.50      8.98 o 
  -5   8   1       38.93       41.53      6.73 o 
  -4   8   1      358.13      371.46     11.80 o 
  -3   8   1       33.60       30.86      6.17 o 
  -2   8   1      574.07      618.87     14.07 o 
  -1   8   1       18.74       12.34      5.05 o 
   0   8   1      256.54      257.85     10.11 o 
   1   8   1      187.60      202.17      8.99 o 
   2   8   1       87.75       77.46      6.74 o 
   3   8   1      253.39      305.57     10.67 o 
   4   8   1       82.71       64.55      7.30 o 
   5   8   1      329.33      396.66     12.36 o 
   6   8   1       10.73       12.90      6.17 o 
   7   8   1        1.88       -6.73      6.73 o 
   8   8   1        0.83        5.05      7.29 o 
   9   8   1        6.07       10.10      7.85 o 
  10   8   1       42.98       35.35     10.10 o 
  11   8   1        3.36       -2.81      9.54 o 
  12   8   1       10.27       14.03      9.54 o 
  13   8   1       17.98       25.81     10.66 o 
  14   8   1        6.44        8.98     10.10 o 
 -14   9   1       10.99       -2.24     10.66 o 
 -13   9   1       11.62        6.17     10.10 o 
 -12   9   1       22.92       23.57      9.54 o 
 -11   9   1        2.11        5.05      8.98 o 
 -10   9   1       41.60       34.23     10.10 o 
  -9   9   1       27.00       37.03      8.98 o 
  -8   9   1       19.18       14.03      7.29 o 
  -7   9   1        2.41        5.05      6.73 o 
  -6   9   1       50.07       43.21      7.30 o 
  -5   9   1       59.88       77.44      7.86 o 
  -4   9   1      111.06      121.80      8.42 o 
  -3   9   1      137.89      143.15      8.98 o 
  -2   9   1       61.46       65.66      6.73 o 
  -1   9   1      424.42      379.99     12.37 o 
   0   9   1      116.16      121.25      8.42 o 
   1   9   1       68.92       64.54      6.73 o 
   2   9   1      149.43      125.20      8.42 o 
   3   9   1       49.79       53.87      7.30 o 
   4   9   1        2.79       -3.37      6.17 o 
   5   9   1       60.83       67.34      7.86 o 
   6   9   1      105.71      108.89      9.54 o 
   7   9   1       16.76       14.59      7.86 o 
   8   9   1       33.42       31.98      8.42 o 
   9   9   1        9.33       12.90      7.86 o 
  10   9   1       44.91       42.09      9.54 o 
  11   9   1       23.18       38.72      9.54 o 
  12   9   1        1.93       28.61      8.98 o 
  13   9   1        0.04        0.00      9.54 o 
  14   9   1        1.46       -2.81     11.22 o 
 -13  10   1        3.94       -5.05     10.66 o 
 -12  10   1       27.53       23.01      9.54 o 
 -11  10   1       86.24       75.20     11.22 o 
 -10  10   1      169.93      142.02     12.91 o 
  -9  10   1       86.17       62.29     10.10 o 
  -8  10   1        0.89       -5.61      7.29 o 
  -7  10   1        0.10        7.29      6.73 o 
  -6  10   1        5.37       15.71      7.29 o 
  -5  10   1       11.90       12.90      7.29 o 
  -4  10   1      295.62      308.93     12.36 o 
  -3  10   1      277.37      258.36     11.79 o 
  -2  10   1        0.63        4.49      6.17 o 
  -1  10   1        4.06       10.10      6.17 o 
   0  10   1      222.33      221.82     10.67 o 
   1  10   1       11.77       13.47      6.17 o 
   2  10   1       51.19       49.38      7.30 o 
   3  10   1       13.25        4.49      7.29 o 
   4  10   1       36.88       49.94      7.29 o 
   5  10   1      103.81      124.60     10.10 o 
   6  10   1        0.04       -8.42      7.29 o 
   7  10   1      215.20      203.25     12.35 o 
   8  10   1        2.56        2.24      7.85 o 
   9  10   1        5.12       12.90      9.54 o 
  10  10   1       81.82       95.40     10.66 o 
  11  10   1        0.15        2.81      8.98 o 
  12  10   1        3.40        7.85      9.54 o 
  13  10   1        1.72        3.93     10.66 o 
 -12  11   1        1.63        3.93     10.10 o 
 -11  11   1      135.20      155.47     14.03 o 
 -10  11   1        5.95        9.54      9.54 o 
  -9  11   1      357.83      363.39     16.29 o 
  -8  11   1      128.50      118.43     11.23 o 
  -7  11   1       28.60       26.37      8.42 o 
  -6  11   1       24.40       38.72      8.42 o 
  -5  11   1      111.60      111.13     10.66 o 
  -4  11   1        2.14        1.68      7.29 o 
  -3  11   1       48.44       43.77      8.42 o 
  -2  11   1      334.96      340.98     13.48 o 
  -1  11   1      524.59      512.11     15.74 o 
   0  11   1      110.58       93.73     10.10 o 
   1  11   1       64.42       76.32      8.98 o 
   2  11   1      677.37      744.11     18.56 o 
   3  11   1      116.76      121.80      9.54 o 
   4  11   1       25.01       35.91      7.86 o 
   5  11   1        0.38       11.22      6.73 o 
   6  11   1       88.71       76.33     10.66 o 
   7  11   1       19.24       12.34      8.98 o 
   8  11   1       69.44       66.78     10.10 o 
   9  11   1      105.61      108.88     11.79 o 
  10  11   1       81.32       81.37     11.78 o 
  11  11   1        3.06        1.68      9.54 o 
  12  11   1        1.41        0.00     11.22 o 
 -11  12   1        4.65        3.37      9.54 o 
 -10  12   1       31.78       23.01     11.22 o 
  -9  12   1       19.23        8.42     10.66 o 
  -8  12   1        8.08       -1.68      8.98 o 
  -7  12   1       53.38       53.87      8.98 o 
  -6  12   1       70.69       65.66      9.54 o 
  -5  12   1       51.46       38.16      9.54 o 
  -4  12   1        9.90       17.95      7.86 o 
  -3  12   1       41.22       38.16      8.98 o 
  -2  12   1       99.83      104.95     10.10 o 
  -1  12   1      257.98      224.06     12.92 o 
   0  12   1      641.11      663.50     19.68 o 
   1  12   1      384.89      378.65     15.73 o 
   2  12   1      373.31      419.64     16.29 o 
   3  12   1       14.05       13.47      7.86 o 
   4  12   1        3.36       12.90      7.29 o 
   5  12   1       80.98       88.11     10.10 o 
   6  12   1       71.73       55.00      9.54 o 
   7  12   1       31.87       21.88     10.10 o 
   8  12   1        2.70       -7.29      9.54 o 
   9  12   1        8.66        2.24     10.10 o 
  10  12   1       21.30       20.20     10.66 o 
  11  12   1        4.18       12.90     11.22 o 
 -10  13   1       32.03       43.20     11.22 o 
  -9  13   1        0.96        2.24     10.10 o 
  -8  13   1      108.53       94.85     11.79 o 
  -7  13   1        0.18       -1.68      8.98 o 
  -6  13   1       86.89       67.34     11.22 o 
  -5  13   1        0.00       17.39      7.29 o 
  -4  13   1       93.39      103.26     11.22 o 
  -3  13   1        5.14       15.15      7.85 o 
  -2  13   1       33.59       32.54      9.54 o 
  -1  13   1      132.12       93.17     11.79 o 
   0  13   1      241.45      272.32     14.04 o 
   1  13   1        0.07      -10.66      8.98 o 
   2  13   1      370.41      403.87     16.29 o 
   3  13   1        7.01       12.34      8.42 o 
   4  13   1        1.42       -2.81      8.42 o 
   5  13   1        2.00        5.05      8.42 o 
   6  13   1        1.49      -13.47      8.98 o 
   7  13   1      126.85      150.98     12.91 o 
   8  13   1        7.18        8.42     10.10 o 
   9  13   1      174.08      161.66     14.59 o 
  10  13   1        2.38        0.56     11.22 o 
  -9  14   1       18.39       40.96     10.66 o 
  -8  14   1        1.15       -2.24      9.54 o 
  -7  14   1        1.82        2.24      8.98 o 
  -6  14   1        0.05       19.08      8.98 o 
  -5  14   1       69.42       74.64     11.22 o 
  -4  14   1       74.35       85.86     10.10 o 
  -3  14   1       49.28       46.57      9.54 o 
  -2  14   1        0.90       -0.56      8.98 o 
  -1  14   1       37.16       24.13      9.54 o 
   0  14   1       63.59       48.26     11.22 o 
   1  14   1        0.00       -5.05      8.42 o 
   2  14   1      283.89      299.30     16.28 o 
   3  14   1       12.02       10.66      8.98 o 
   4  14   1        5.50        5.05      8.98 o 
   5  14   1        7.26        8.42      8.98 o 
   6  14   1       58.35       56.11     11.22 o 
   7  14   1        6.04        0.56      8.98 o 
   8  14   1        4.44       15.15     10.10 o 
   9  14   1       22.83       11.78     11.22 o 
  -7  15   1        5.17      -16.83     11.22 o 
  -6  15   1       14.49        5.05     10.10 o 
  -5  15   1       12.71       17.95      8.98 o 
  -4  15   1       30.69       60.60      9.54 o 
  -3  15   1       11.06       17.95      8.98 o 
  -2  15   1       21.29        8.42     10.10 o 
  -1  15   1       45.79       49.94     10.10 o 
   0  15   1        1.47       14.03      8.42 o 
   1  15   1        3.67       -2.24     10.10 o 
   2  15   1      109.21      134.13     12.91 o 
   3  15   1        8.76       10.66     10.10 o 
   4  15   1        8.48       24.69      8.42 o 
   5  15   1       13.37       12.34      9.54 o 
   6  15   1        0.40      -15.15     10.10 o 
   7  15   1        1.98        9.54      9.54 o 
  -4  16   1        2.94       10.66     10.66 o 
  -3  16   1        5.36       17.95      9.54 o 
  -2  16   1        1.87       -1.12     10.66 o 
  -1  16   1       84.79       97.65     12.91 o 
   0  16   1       57.46       66.21     11.22 o 
   1  16   1       45.12       39.84     11.22 o 
   2  16   1      157.94      169.51     15.15 o 
   3  16   1       19.07       21.88     11.22 o 
   4  16   1        4.35        4.49     10.66 o 
 -16   0   2        1.79       -5.61      8.98 o 
 -15   0   2       78.61      100.45     11.22 o 
 -14   0   2        5.61        2.24      8.98 o 
 -13   0   2       18.62       24.13      8.42 o 
 -12   0   2       50.99       53.87      8.98 o 
 -11   0   2       80.87       71.84      8.98 o 
 -10   0   2      171.41      215.03     10.11 o 
  -9   0   2      115.10      120.69      8.42 o 
  -8   0   2      402.07      409.80     11.80 o 
  -7   0   2      801.64      856.99     15.21 o 
  -6   0   2     6487.71     7148.88     39.01 o 
  -5   0   2     2890.60     2837.26     23.44 o 
  -4   0   2       67.75       71.85      5.05 o 
  -3   0   2       26.43       20.76      3.93 o 
  -2   0   2       58.17       43.79      4.49 o 
  -1   0   2       39.85       39.85      3.93 o 
   0   0   2     4677.69     5266.01    103.52 o 
   1   0   2    90423.92   147430.83    703.46 o 
   2   0   2     4529.29     5501.11     27.45 o 
   3   0   2      811.78      770.92     11.30 o 
   4   0   2      444.54      473.36      9.57 o 
   5   0   2        0.81       -3.37      3.93 o 
   6   0   2      368.68      380.07     10.12 o 
   7   0   2      746.10      755.79     14.64 o 
   8   0   2     1899.39     1944.05     24.34 o 
   9   0   2        1.75       -8.42      6.73 o 
  10   0   2      296.09      265.68     12.36 o 
  11   0   2        4.68        5.05      7.85 o 
  12   0   2      372.53      346.04     15.17 o 
  13   0   2        0.00       -7.29      8.42 o 
  14   0   2       28.37       21.32     10.10 o 
  15   0   2        0.25       -2.24      9.54 o 
  16   0   2      189.00      182.44     14.59 o 
 -16   1   2       10.99       12.90      9.54 o 
 -15   1   2        7.73        3.37      8.98 o 
 -14   1   2       54.17       48.26     11.22 o 
 -13   1   2      654.96      615.09     19.12 o 
 -12   1   2       28.96       28.62      8.98 o 
 -11   1   2        6.63       -6.73      7.29 o 
 -10   1   2        3.45       -1.12      6.17 o 
  -9   1   2       90.07       97.66      8.42 o 
  -8   1   2      330.46      323.11     10.68 o 
  -7   1   2      244.71      283.70      9.55 o 
  -6   1   2     1416.00     1587.92     18.67 o 
  -5   1   2      341.78      345.26      9.00 o 
  -4   1   2       12.95        3.93      3.93 o 
  -3   1   2      110.13       90.41      5.05 o 
  -2   1   2      444.43      402.25      7.89 o 
  -1   1   2      492.80      440.35      7.89 o 
   0   1   2     1769.57     2453.00     17.13 o 
   1   1   2       20.95       21.32      4.49 o 
   2   1   2    14250.23    16592.29    206.28 o 
   3   1   2      101.27      100.51      5.62 o 
   4   1   2      676.07      705.25     11.84 o 
   5   1   2       40.59       35.36      5.05 o 
   6   1   2      199.30      171.88      7.86 o 
   7   1   2       16.38       15.15      5.61 o 
   8   1   2      869.65      977.31     18.03 o 
   9   1   2      859.50      906.55     18.58 o 
  10   1   2      121.91      131.35     10.10 o 
  11   1   2      613.64      651.13     17.99 o 
  12   1   2        2.38       -0.56      7.85 o 
  13   1   2       31.11       24.69      8.98 o 
  14   1   2        1.86        7.29      8.42 o 
  15   1   2       79.84       72.39     11.78 o 
  16   1   2       28.11       23.57     11.22 o 
 -16   2   2        4.44       -7.29      9.54 o 
 -15   2   2       22.31       31.42      9.54 o 
 -14   2   2       94.75       88.11     11.22 o 
 -13   2   2        5.22       15.15      7.85 o 
 -12   2   2       13.45        3.37      7.86 o 
 -11   2   2        4.09        5.05      6.73 o 
 -10   2   2       65.21       69.59      7.86 o 
  -9   2   2       38.65       33.67      6.73 o 
  -8   2   2       30.96       30.86      5.61 o 
  -7   2   2      524.38      570.44     12.94 o 
  -6   2   2       67.82       85.31      6.17 o 
  -5   2   2       65.82       87.56      5.61 o 
  -4   2   2        0.68       -5.61      3.93 o 
  -3   2   2     2403.25     2314.50     18.86 o 
  -2   2   2      200.09      171.42      6.18 o 
  -1   2   2        3.83       -1.68      3.93 o 
   0   2   2     6495.73     8816.99    142.61 o 
   1   2   2     6530.33     8509.54    143.58 o 
   2   2   2       10.29       19.08      4.49 o 
   3   2   2      341.86      363.94      8.44 o 
   4   2   2     2483.64     2514.01     21.68 o 
   5   2   2      167.77      169.05      7.30 o 
   6   2   2       61.56       64.54      5.61 o 
   7   2   2        1.10       -6.73      5.61 o 
   8   2   2      201.35      201.04      9.55 o 
   9   2   2        0.36        3.93      6.17 o 
  10   2   2       17.53       16.27      7.86 o 
  11   2   2       95.68       97.66     10.10 o 
  12   2   2        2.98        3.93      8.98 o 
  13   2   2        4.20        0.56      8.98 o 
  14   2   2       16.64       29.18      8.98 o 
  15   2   2       11.65       10.66     10.10 o 
  16   2   2       31.29       26.93     12.34 o 
 -16   3   2        4.26        3.37     10.66 o 
 -15   3   2        5.94       14.03     10.10 o 
 -14   3   2        0.49        1.68      8.42 o 
 -13   3   2        4.11       10.66      7.85 o 
 -12   3   2        0.45       -4.49      7.29 o 
 -11   3   2        9.74       10.10      7.29 o 
 -10   3   2      261.94      258.35     11.23 o 
  -9   3   2        7.99       -2.81      6.17 o 
  -8   3   2        1.23       -1.68      5.61 o 
  -7   3   2      392.43      460.96     11.81 o 
  -6   3   2        1.78        3.37      4.49 o 
  -5   3   2       77.88       65.11      5.05 o 
  -4   3   2     1145.44     1101.75     14.70 o 
  -3   3   2      307.20      266.53      7.87 o 
  -2   3   2        0.00       -6.73      4.49 o 
  -1   3   2     8340.50     5508.13    122.64 o 
   0   3   2     1671.65     1579.55     15.36 o 
   1   3   2     2811.37     2301.01     18.93 o 
   2   3   2      897.60      556.40     10.17 o 
   3   3   2        1.61        2.24      3.93 o 
   4   3   2       14.02        6.73      5.05 o 
   5   3   2      742.93      769.69     13.52 o 
   6   3   2      422.25      402.60     11.25 o 
   7   3   2        0.53        1.12      5.61 o 
   8   3   2      139.83      140.35      8.98 o 
   9   3   2      146.58      145.40      9.54 o 
  10   3   2        0.31       -8.98      7.85 o 
  11   3   2       92.47      107.76     11.22 o 
  12   3   2        3.40        0.56      8.98 o 
  13   3   2       19.91       23.57      9.54 o 
  14   3   2        0.07        0.56      8.98 o 
  15   3   2       14.75       19.08      8.98 o 
  16   3   2        6.15        5.61     10.10 o 
 -16   4   2        2.14        8.98      9.54 o 
 -15   4   2       19.15       33.10     10.10 o 
 -14   4   2       12.79       12.34      8.42 o 
 -13   4   2       50.11       58.36      9.54 o 
 -12   4   2        6.80        2.81      8.42 o 
 -11   4   2      132.14      126.30     10.66 o 
 -10   4   2      188.58      196.51     12.91 o 
  -9   4   2       59.89       69.03      8.42 o 
  -8   4   2      122.08      109.46      7.86 o 
  -7   4   2      417.85      427.24     12.37 o 
  -6   4   2        4.09       -6.73      5.05 o 
  -5   4   2        7.72        2.81      5.05 o 
  -4   4   2      240.50      279.81      8.99 o 
  -3   4   2     1130.28     1116.27     15.26 o 
  -2   4   2      966.48      900.32     12.99 o 
  -1   4   2       61.11       54.45      5.61 o 
   0   4   2      764.73      657.83     11.28 o 
   1   4   2     1069.47      639.96     11.31 o 
   2   4   2       90.55       56.14      5.61 o 
   3   4   2        0.32       -8.42      5.61 o 
   4   4   2     2643.79     2791.69     24.50 o 
   5   4   2      196.31      228.59      8.42 o 
   6   4   2       68.34       59.49      6.17 o 
   7   4   2       11.10       14.59      5.61 o 
   8   4   2       35.58       36.47      7.29 o 
   9   4   2        1.75       -3.93      6.73 o 
  10   4   2       54.43       47.14      8.42 o 
  11   4   2      145.94      134.72     11.79 o 
  12   4   2      202.99      188.08     14.04 o 
  13   4   2      100.61       97.09     11.79 o 
  14   4   2        1.65        2.81      9.54 o 
  15   4   2        1.71       -6.73     10.66 o 
 -16   5   2       17.91       14.03     11.78 o 
 -15   5   2        0.28       -1.12      9.54 o 
 -14   5   2        1.68       -8.98      9.54 o 
 -13   5   2       22.49       16.83      8.98 o 
 -12   5   2        3.78       -1.12      7.85 o 
 -11   5   2       54.37       42.09     10.66 o 
 -10   5   2     2151.53     2312.02     31.66 o 
  -9   5   2      698.69      685.78     17.44 o 
  -8   5   2        3.66       -2.24      6.73 o 
  -7   5   2       42.91       53.31      6.17 o 
  -6   5   2      119.68      117.89      7.30 o 
  -5   5   2       68.60       69.03      6.17 o 
  -4   5   2      783.14      930.89     15.21 o 
  -3   5   2      113.58      136.43      7.30 o 
  -2   5   2      256.23      281.53      8.99 o 
  -1   5   2       30.17       30.30      4.49 o 
   0   5   2     1228.42     1155.26     15.27 o 
   1   5   2     2139.39     2135.10     21.04 o 
   2   5   2      146.70      104.45      6.74 o 
   3   5   2      353.21      304.71      9.56 o 
   4   5   2      268.66      259.02      9.55 o 
   5   5   2     1097.09     1092.20     17.49 o 
   6   5   2      306.49      335.43     11.80 o 
   7   5   2       69.03       55.56      7.30 o 
   8   5   2        4.54        4.49      6.17 o 
   9   5   2       42.21       45.45      7.86 o 
  10   5   2       14.80        8.42      8.98 o 
  11   5   2      798.46      784.19     21.94 o 
  12   5   2     1189.16     1223.16     27.03 o 
  13   5   2      102.52      120.66     12.91 o 
  14   5   2       22.20       28.62     10.10 o 
  15   5   2       11.13       14.03     10.66 o 
 -15   6   2       11.42       23.57      8.98 o 
 -14   6   2        4.40      -12.34      9.54 o 
 -13   6   2        0.08        8.98      7.85 o 
 -12   6   2        2.21        3.93      8.42 o 
 -11   6   2      133.29      134.71     11.79 o 
 -10   6   2      419.92      451.19     17.42 o 
  -9   6   2      993.50     1076.70     21.96 o 
  -8   6   2       64.56       52.19      7.86 o 
  -7   6   2        9.21       10.10      6.73 o 
  -6   6   2      256.88      242.09     10.11 o 
  -5   6   2       56.77       56.12      6.17 o 
  -4   6   2        8.12        4.49      5.61 o 
  -3   6   2     1839.13     1956.81     22.09 o 
  -2   6   2     3191.72     3288.37     27.97 o 
  -1   6   2      419.26      398.73     10.12 o 
   0   6   2      211.58      252.78      8.99 o 
   1   6   2       27.70       37.60      5.61 o 
   2   6   2        3.68        8.98      5.05 o 
   3   6   2       69.40       57.81      6.17 o 
   4   6   2     1117.71     1092.78     17.49 o 
   5   6   2      806.72      849.26     16.33 o 
   6   6   2      578.02      564.17     14.62 o 
   7   6   2       56.43       53.87      7.86 o 
   8   6   2      111.38      123.49      9.54 o 
   9   6   2        4.48       17.39      6.73 o 
  10   6   2      188.27      211.65     11.79 o 
  11   6   2      239.31      229.09     15.16 o 
  12   6   2        8.05       10.66     10.66 o 
  13   6   2      296.24      313.90     17.41 o 
  14   6   2       10.49        5.61      9.54 o 
  15   6   2        3.67       -5.61     11.22 o 
 -15   7   2        2.15       -7.29     10.66 o 
 -14   7   2        1.99       -9.54      8.98 o 
 -13   7   2        0.09        0.00      8.42 o 
 -12   7   2        9.38       17.95      8.42 o 
 -11   7   2      172.61      177.39     12.91 o 
 -10   7   2      425.26      447.80     17.42 o 
  -9   7   2      442.23      452.36     16.30 o 
  -8   7   2      109.46      110.01      9.54 o 
  -7   7   2        0.35       -2.24      6.73 o 
  -6   7   2        8.16       17.39      6.17 o 
  -5   7   2        3.14        1.12      5.61 o 
  -4   7   2      183.43      228.54     10.11 o 
  -3   7   2      411.79      444.68     12.37 o 
  -2   7   2        8.84        5.61      5.61 o 
  -1   7   2      432.23      415.53     11.25 o 
   0   7   2      339.59      377.68     10.68 o 
   1   7   2      125.00      125.19      7.30 o 
   2   7   2       91.49       88.69      6.74 o 
   3   7   2      150.58      154.96      8.42 o 
   4   7   2       78.46       87.56      7.86 o 
   5   7   2      933.19      986.38     18.59 o 
   6   7   2      467.68      508.73     14.62 o 
   7   7   2        2.54       -3.93      7.29 o 
   8   7   2        8.54       21.88      7.29 o 
   9   7   2        2.21        2.81      7.85 o 
  10   7   2        5.75        9.54      8.98 o 
  11   7   2      195.20      181.33     14.03 o 
  12   7   2      767.49      778.27     23.62 o 
  13   7   2       45.90       54.99     11.22 o 
  14   7   2        1.20        7.85     10.10 o 
 -14   8   2        2.33        5.05     10.66 o 
 -13   8   2        8.87       10.10      8.98 o 
 -12   8   2       79.32       92.60     11.78 o 
 -11   8   2       11.27       -3.93      9.54 o 
 -10   8   2      382.96      396.03     16.29 o 
  -9   8   2      905.33      969.10     22.51 o 
  -8   8   2       30.48       26.93      8.42 o 
  -7   8   2       12.97       12.90      6.73 o 
  -6   8   2      276.87      266.23     11.79 o 
  -5   8   2       43.46       42.65      6.73 o 
  -4   8   2       17.95       12.34      6.17 o 
  -3   8   2        1.86        3.93      5.61 o 
  -2   8   2     1079.56     1077.97     18.61 o 
  -1   8   2        2.92        3.93      5.61 o 
   0   8   2      128.98      174.03      8.98 o 
   1   8   2        0.08       -1.12      5.61 o 
   2   8   2       16.64       25.81      6.17 o 
   3   8   2       45.80       34.23      6.73 o 
   4   8   2       61.96       77.45      7.30 o 
   5   8   2       25.61       26.93      6.73 o 
   6   8   2      141.98      121.82      9.54 o 
   7   8   2      329.65      310.08     13.48 o 
   8   8   2       48.96       52.19      8.98 o 
   9   8   2       20.62       31.98      8.42 o 
  10   8   2       52.59       54.43     10.66 o 
  11   8   2       20.35       39.28      9.54 o 
  12   8   2        3.83        7.85     10.10 o 
  13   8   2        3.25       -6.17     10.66 o 
  14   8   2       32.81       58.35     11.22 o 
 -14   9   2        2.37        2.24     10.10 o 
 -13   9   2        1.38      -14.31      9.54 o 
 -12   9   2        0.13       -0.56      8.98 o 
 -11   9   2       61.31       61.17     10.10 o 
 -10   9   2       29.60       54.99     10.10 o 
  -9   9   2       19.03       21.88      9.54 o 
  -8   9   2      181.20      174.59     11.79 o 
  -7   9   2      118.70      116.75     10.66 o 
  -6   9   2      108.80      106.64      8.98 o 
  -5   9   2      203.66      194.28     11.23 o 
  -4   9   2       38.87       35.35      7.86 o 
  -3   9   2      139.61      146.52      9.54 o 
  -2   9   2      234.58      236.43     11.23 o 
  -1   9   2       69.55       70.71      7.30 o 
   0   9   2       97.63      118.99      8.42 o 
   1   9   2      404.05      436.11     13.49 o 
   2   9   2      198.10      215.62     10.67 o 
   3   9   2       12.65       19.08      6.73 o 
   4   9   2       33.82       23.57      7.29 o 
   5   9   2        5.67       -8.98      7.85 o 
   6   9   2       12.66        8.42      7.86 o 
   7   9   2        3.04        0.00      7.85 o 
   8   9   2        0.45       -7.29      8.42 o 
   9   9   2        4.26        7.85      8.42 o 
  10   9   2        0.73      -10.66      9.54 o 
  11   9   2        0.59        5.61      8.98 o 
  12   9   2       11.32       25.25      8.98 o 
  13   9   2        1.75       -1.68     10.10 o 
 -13  10   2        2.72        2.81     10.66 o 
 -12  10   2       77.40      108.31     12.35 o 
 -11  10   2        1.56      -14.31      9.54 o 
 -10  10   2       51.84       67.34     10.66 o 
  -9  10   2       10.15       -3.37     10.10 o 
  -8  10   2       13.64       17.95      8.42 o 
  -7  10   2        7.89       11.78      7.85 o 
  -6  10   2       29.62       18.52      7.86 o 
  -5  10   2       46.09       40.96      8.42 o 
  -4  10   2        0.64       -6.73      7.29 o 
  -3  10   2        1.39        8.42      6.17 o 
  -2  10   2      119.20      113.95      9.54 o 
  -1  10   2       18.19       15.71      6.73 o 
   0  10   2      368.04      441.05     14.61 o 
   1  10   2      650.20      785.75     18.56 o 
   2  10   2       43.29       50.50      7.86 o 
   3  10   2       77.55       77.45      9.54 o 
   4  10   2       69.41       86.42      8.98 o 
   5  10   2      115.08      123.48     10.10 o 
   6  10   2       11.58        7.29      8.42 o 
   7  10   2       15.31      -11.22      8.98 o 
   8  10   2        3.51       -3.37      8.98 o 
   9  10   2        2.98        6.73      9.54 o 
  10  10   2       38.88       33.11     10.66 o 
  11  10   2        0.07       -6.17      9.54 o 
  12  10   2        0.10        0.00     10.10 o 
 -12  11   2       74.66       79.12     12.35 o 
 -11  11   2        1.21       12.90      9.54 o 
 -10  11   2        0.30       -6.17      8.98 o 
  -9  11   2        0.13       -2.24      8.98 o 
  -8  11   2        8.73       -2.24      8.98 o 
  -7  11   2      219.71      203.24     13.47 o 
  -6  11   2       57.81       48.82      9.54 o 
  -5  11   2       22.31       23.57      7.86 o 
  -4  11   2      122.22      103.28     10.10 o 
  -3  11   2       64.53       58.36      8.98 o 
  -2  11   2        4.16        5.61      6.73 o 
  -1  11   2      708.15      734.59     18.56 o 
   0  11   2      392.30      463.52     15.73 o 
   1  11   2      516.37      592.44     17.99 o 
   2  11   2      141.49      175.14     11.23 o 
   3  11   2       73.07       68.47      9.54 o 
   4  11   2        3.89        3.37      7.85 o 
   5  11   2       95.54       92.60      9.54 o 
   6  11   2       45.11       45.45      9.54 o 
   7  11   2        8.74        9.54      9.54 o 
   8  11   2      173.35      167.28     13.47 o 
   9  11   2       63.67       67.90     11.22 o 
  10  11   2        5.57       25.25      8.98 o 
  11  11   2        5.72       -2.81     10.10 o 
  12  11   2       11.84       11.22     11.22 o 
 -11  12   2       13.65       17.95     10.66 o 
 -10  12   2      112.49      103.83     13.47 o 
  -9  12   2        5.70      -13.47      8.98 o 
  -8  12   2        1.81        8.42      8.42 o 
  -7  12   2        7.24       30.86      8.42 o 
  -6  12   2       80.25       97.09     10.66 o 
  -5  12   2      200.71      195.93     12.91 o 
  -4  12   2       34.69       25.81      8.98 o 
  -3  12   2      195.83      234.11     12.91 o 
  -2  12   2        1.07       -2.24      7.29 o 
  -1  12   2        5.90       -7.29      8.98 o 
   0  12   2      223.94      262.77     14.04 o 
   1  12   2      493.17      529.38     19.11 o 
   2  12   2     1018.84     1098.85     25.33 o 
   3  12   2       39.76       36.47      9.54 o 
   4  12   2      183.51      194.24     12.91 o 
   5  12   2        1.19       16.27      7.85 o 
   6  12   2       13.47       14.59      8.98 o 
   7  12   2      112.52      103.83     11.79 o 
   8  12   2        1.65        5.05      8.98 o 
   9  12   2       18.32       -8.42     11.22 o 
  10  12   2        9.82       15.71     10.10 o 
  11  12   2       43.36       50.50     11.22 o 
 -10  13   2        4.71       -6.17     10.10 o 
  -9  13   2       27.59       31.98      9.54 o 
  -8  13   2        3.38       21.32      8.98 o 
  -7  13   2       13.55       -2.24      9.54 o 
  -6  13   2        0.28      -12.34      8.98 o 
  -5  13   2        2.07       -5.05      8.98 o 
  -4  13   2        1.03       -5.05      8.42 o 
  -3  13   2        0.27       -3.37      8.42 o 
  -2  13   2       45.40       53.31      8.98 o 
  -1  13   2       48.80       58.92      9.54 o 
   0  13   2      124.35      152.67     12.35 o 
   1  13   2       11.79       16.83     10.10 o 
   2  13   2      156.16      185.24     13.47 o 
   3  13   2      195.37      208.28     14.03 o 
   4  13   2       51.50       61.16     10.10 o 
   5  13   2       12.44        2.24      8.98 o 
   6  13   2        0.47        3.37      8.98 o 
   7  13   2        0.22        0.00     10.66 o 
   8  13   2        7.17        8.42     10.10 o 
   9  13   2       74.11       84.74     13.47 o 
  -8  14   2        0.06       -1.12      9.54 o 
  -7  14   2        1.00        8.42      9.54 o 
  -6  14   2       21.19       33.10      9.54 o 
  -5  14   2       34.53       38.72     10.10 o 
  -4  14   2        2.83      -10.66      8.98 o 
  -3  14   2        0.99        8.42      8.42 o 
  -2  14   2       11.49        9.54      8.42 o 
  -1  14   2       15.79        8.98      8.98 o 
   0  14   2       65.82       97.08     11.78 o 
   1  14   2       54.64       74.63     11.22 o 
   2  14   2       20.49       24.13     10.66 o 
   3  14   2      115.02      120.11     13.47 o 
   4  14   2        7.82       19.64      8.98 o 
   5  14   2        0.58       -9.54     11.22 o 
   6  14   2        5.62       15.71      9.54 o 
   7  14   2        4.53       12.34     10.66 o 
   8  14   2        0.30       17.95      8.98 o 
  -6  15   2       12.43        6.17     10.66 o 
  -5  15   2        0.02       -8.42     10.10 o 
  -4  15   2        0.36        2.81      8.42 o 
  -3  15   2        7.33        1.68      8.98 o 
  -2  15   2       17.19       26.93     10.10 o 
  -1  15   2       12.40       12.90      8.98 o 
   0  15   2        1.06       -2.81      8.98 o 
   1  15   2       89.81       93.72     12.35 o 
   2  15   2        3.77        2.24     10.66 o 
   3  15   2       33.25       34.79     10.10 o 
   4  15   2        8.41       15.71     10.10 o 
   5  15   2       34.36       51.06     11.22 o 
   6  15   2        0.12        4.49      9.54 o 
  -3  16   2       10.78       23.56     10.66 o 
  -2  16   2        0.33       10.10      9.54 o 
  -1  16   2        0.03       -6.73     10.10 o 
   0  16   2        2.85       -0.56     10.66 o 
   1  16   2        6.66        7.85     10.66 o 
   2  16   2        9.34        7.29     10.66 o 
   3  16   2       60.84       83.05     12.91 o 
 -16   1   3        0.05        1.12      9.54 o 
 -15   1   3        7.77        8.98     10.10 o 
 -14   1   3        4.52        8.42      9.54 o 
 -13   1   3        6.79        7.29      8.98 o 
 -12   1   3       50.14       48.82      9.54 o 
 -11   1   3       25.37       33.67      7.86 o 
 -10   1   3        8.35        5.05      7.29 o 
  -9   1   3       16.20        8.42      6.17 o 
  -8   1   3       85.86       75.77      7.86 o 
  -7   1   3        3.08        5.61      5.05 o 
  -6   1   3       89.09       93.74      7.30 o 
  -5   1   3       81.77       63.43      6.17 o 
  -4   1   3      130.69      133.07      6.74 o 
  -3   1   3      421.05      415.73     10.13 o 
  -2   1   3      428.22      394.99      9.57 o 
  -1   1   3       92.14      107.79      5.61 o 
   0   1   3      537.83      645.95     11.26 o 
   1   1   3      742.88      888.14     13.53 o 
   2   1   3       30.98       42.09      5.61 o 
   3   1   3      673.68      888.99     14.08 o 
   4   1   3        4.33        0.00      5.05 o 
   5   1   3      407.75      461.61     11.81 o 
   6   1   3      208.15      192.07      8.99 o 
   7   1   3      167.52      190.90      9.55 o 
   8   1   3       34.49       32.55      7.29 o 
   9   1   3       16.17       22.44      7.29 o 
  10   1   3        2.91      -13.47      8.98 o 
  11   1   3       72.69       69.59     10.66 o 
  12   1   3      119.68      105.52     11.79 o 
  13   1   3        5.74        4.49      8.98 o 
  14   1   3        1.11        0.00     10.10 o 
  15   1   3        0.34        1.68      8.98 o 
 -16   2   3        0.11        8.42      9.54 o 
 -15   2   3        0.00       -2.81      9.54 o 
 -14   2   3      136.67      148.74     12.91 o 
 -13   2   3       26.12       19.08      8.98 o 
 -12   2   3       24.10       26.93      8.98 o 
 -11   2   3       28.77       18.52      7.86 o 
 -10   2   3       70.91       60.61      9.54 o 
  -9   2   3      263.94      279.14     11.23 o 
  -8   2   3      103.26      106.65      8.42 o 
  -7   2   3      144.33      135.30      8.42 o 
  -6   2   3      211.43      205.56      8.99 o 
  -5   2   3     1253.82     1241.46     17.51 o 
  -4   2   3      384.16      353.12     10.12 o 
  -3   2   3       18.29       20.20      5.61 o 
  -2   2   3      541.40      518.54     10.70 o 
  -1   2   3       59.71       52.76      5.61 o 
   0   2   3        4.34       12.90      4.49 o 
   1   2   3      710.63      966.69     14.09 o 
   2   2   3     1996.45     2744.89     23.86 o 
   3   2   3      101.46      122.38      7.30 o 
   4   2   3      592.10      646.76     13.51 o 
   5   2   3       49.23       51.63      6.73 o 
   6   2   3       64.84       50.51      6.17 o 
   7   2   3      199.92      186.43      9.55 o 
   8   2   3       44.88       27.50      7.86 o 
   9   2   3       21.13       23.01      7.29 o 
  10   2   3       51.19       56.68      8.98 o 
  11   2   3      184.78      202.67     12.91 o 
  12   2   3      183.79      207.71     14.03 o 
  13   2   3       45.92       53.87     10.66 o 
  14   2   3       30.15       57.23     10.66 o 
  15   2   3        0.76       -2.24     10.10 o 
 -16   3   3       20.23       20.76     11.78 o 
 -15   3   3        4.17       12.34      8.98 o 
 -14   3   3        0.44      -13.47      8.98 o 
 -13   3   3        6.06        2.24      9.54 o 
 -12   3   3       89.93      100.46     10.10 o 
 -11   3   3       55.92       64.53      8.98 o 
 -10   3   3       66.48       78.57     10.10 o 
  -9   3   3       40.89       53.31      7.86 o 
  -8   3   3       57.33       50.51      7.30 o 
  -7   3   3      188.12      183.62      9.55 o 
  -6   3   3      254.21      280.87     10.11 o 
  -5   3   3       29.38       34.23      5.61 o 
  -4   3   3       17.05       18.52      5.61 o 
  -3   3   3      687.52      597.10     12.39 o 
  -2   3   3      164.41      189.83      7.86 o 
  -1   3   3      159.83      157.25      7.30 o 
   0   3   3       72.81       70.16      5.61 o 
   1   3   3       40.32       57.80      6.17 o 
   2   3   3      110.85      134.74      7.30 o 
   3   3   3      686.53      803.16     14.08 o 
   4   3   3        0.19       -9.26      6.17 o 
   5   3   3      960.97     1069.93     17.48 o 
   6   3   3       14.08        2.24      6.17 o 
   7   3   3       49.03       47.14      7.30 o 
   8   3   3        0.03        0.56      6.73 o 
   9   3   3       17.05       10.10      7.86 o 
  10   3   3       94.64      101.02     10.10 o 
  11   3   3       31.04       26.93      9.54 o 
  12   3   3      384.88      410.06     17.41 o 
  13   3   3        0.12       -9.54      9.54 o 
  14   3   3        0.46        8.42      9.54 o 
  15   3   3        5.63        8.42     10.66 o 
 -15   4   3       15.94       34.79     10.66 o 
 -14   4   3        3.46       23.56      8.42 o 
 -13   4   3        0.97        1.12      8.42 o 
 -12   4   3        9.00        5.61      8.42 o 
 -11   4   3      115.63       98.22     11.23 o 
 -10   4   3      645.95      682.68     19.12 o 
  -9   4   3      169.64      183.02     11.23 o 
  -8   4   3       67.06       83.06      7.86 o 
  -7   4   3        0.44        1.68      5.61 o 
  -6   4   3      871.14      798.19     16.34 o 
  -5   4   3        2.47       -5.05      5.61 o 
  -4   4   3      480.13      421.84     11.81 o 
  -3   4   3      186.23      176.91      8.42 o 
  -2   4   3        6.16       11.22      5.05 o 
  -1   4   3       12.94        3.37      5.05 o 
   0   4   3        1.39       -7.29      5.61 o 
   1   4   3      815.80      991.51     15.78 o 
   2   4   3        1.86       -8.42      5.61 o 
   3   4   3      101.86       97.11      7.86 o 
   4   4   3      115.38      106.10      7.30 o 
   5   4   3      179.75      144.31      9.55 o 
   6   4   3      270.12      279.18     10.67 o 
   7   4   3      107.76      104.40      8.98 o 
   8   4   3       46.98       44.33      8.42 o 
   9   4   3        6.74        8.98      7.29 o 
  10   4   3       32.69       39.28     10.10 o 
  11   4   3      120.32      105.52     11.23 o 
  12   4   3       49.89       56.11     11.78 o 
  13   4   3        9.94        2.81     10.66 o 
  14   4   3        2.02        2.24     10.10 o 
  15   4   3        0.91       -8.42     10.66 o 
 -15   5   3        0.37      -15.15     10.10 o 
 -14   5   3        0.70       -1.12      8.98 o 
 -13   5   3       14.98        3.37      8.98 o 
 -12   5   3        0.38      -12.34      8.42 o 
 -11   5   3       67.91       66.78     10.66 o 
 -10   5   3     1010.92     1093.92     23.08 o 
  -9   5   3      154.80      153.82     11.79 o 
  -8   5   3       16.93       14.03      7.29 o 
  -7   5   3      355.87      368.03     12.36 o 
  -6   5   3       54.47       52.19      7.30 o 
  -5   5   3        6.62        7.86      5.61 o 
  -4   5   3      245.00      237.61      9.55 o 
  -3   5   3     2781.71     2641.53     26.74 o 
  -2   5   3      237.80      194.93      8.99 o 
  -1   5   3      115.41      110.60      7.30 o 
   0   5   3     2666.99     1753.74     21.05 o 
   1   5   3      124.02      105.55      7.86 o 
   2   5   3      253.79      180.33      8.99 o 
   3   5   3      241.51      171.89      8.43 o 
   4   5   3        4.27        6.73      6.17 o 
   5   5   3       53.15       55.00      6.73 o 
   6   5   3       13.78       10.66      7.29 o 
   7   5   3      154.71      141.47      9.54 o 
   8   5   3       46.95       44.33      7.86 o 
   9   5   3      150.11      156.62     11.23 o 
  10   5   3       11.46       17.39      8.98 o 
  11   5   3       32.13       43.21     10.66 o 
  12   5   3       82.26       76.32     11.22 o 
  13   5   3        1.56      -11.78     10.66 o 
  14   5   3        6.17       15.15     10.66 o 
  15   5   3       12.67       31.42     10.66 o 
 -15   6   3        1.20       -5.05     10.10 o 
 -14   6   3        1.11        8.42      8.98 o 
 -13   6   3        6.83       12.34      8.42 o 
 -12   6   3        1.69       10.66      7.85 o 
 -11   6   3        1.00       -6.17      9.54 o 
 -10   6   3       15.10       24.69      8.98 o 
  -9   6   3      167.68      152.70     12.35 o 
  -8   6   3       69.38       63.98      8.98 o 
  -7   6   3      215.45      236.96     11.23 o 
  -6   6   3       41.93       47.70      7.29 o 
  -5   6   3      213.93      193.74      9.55 o 
  -4   6   3       73.58       55.56      7.30 o 
  -3   6   3      202.60      215.09      9.55 o 
  -2   6   3      188.92      152.75      8.42 o 
  -1   6   3        0.04        8.98      5.61 o 
   0   6   3      514.40      438.17     11.81 o 
   1   6   3      353.71      234.36     10.12 o 
   2   6   3       76.87       58.37      7.30 o 
   3   6   3       25.41       20.20      6.17 o 
   4   6   3      352.21      306.81     11.24 o 
   5   6   3        9.81        1.68      6.73 o 
   6   6   3       80.75       75.21      8.98 o 
   7   6   3      125.90       89.81     10.10 o 
   8   6   3      155.46      171.78     11.23 o 
   9   6   3       19.76       33.67      8.42 o 
  10   6   3        2.34        6.73      8.42 o 
  11   6   3      100.87       97.09     12.91 o 
  12   6   3        0.73       -2.24     10.10 o 
  13   6   3        0.54       -3.93     10.66 o 
  14   6   3       75.47       79.69     14.03 o 
 -14   7   3        0.92      -11.78     10.10 o 
 -13   7   3       21.73       17.39      9.54 o 
 -12   7   3       22.26       15.15      8.98 o 
 -11   7   3        1.11        1.68      8.98 o 
 -10   7   3      261.26      247.07     14.04 o 
  -9   7   3      147.33      158.30     12.91 o 
  -8   7   3      144.15      151.56     11.79 o 
  -7   7   3       21.30       15.15      7.86 o 
  -6   7   3      426.53      423.18     13.49 o 
  -5   7   3       29.05       23.01      6.73 o 
  -4   7   3        8.87        5.05      6.17 o 
  -3   7   3       29.95       31.42      6.73 o 
  -2   7   3       15.50       24.69      6.73 o 
  -1   7   3       96.30       79.14      8.42 o 
   0   7   3       98.06      106.09      7.86 o 
   1   7   3     3545.63     3697.17     33.63 o 
   2   7   3       32.90       18.52      6.73 o 
   3   7   3      367.10      230.39     11.24 o 
   4   7   3        0.48      -10.94      7.29 o 
   5   7   3      292.58      255.01     11.80 o 
   6   7   3      179.83      152.71     11.23 o 
   7   7   3      217.89      238.07     12.35 o 
   8   7   3       72.83       69.03      9.54 o 
   9   7   3       95.94       98.22     10.66 o 
  10   7   3        0.93        4.49      8.98 o 
  11   7   3       70.64       61.17     11.22 o 
  12   7   3       40.32       48.82     12.34 o 
  13   7   3      100.86       91.48     12.91 o 
  14   7   3      106.55      134.69     14.03 o 
 -14   8   3        0.02       13.47      8.98 o 
 -13   8   3        3.37       10.66      8.98 o 
 -12   8   3        5.73       13.47      8.98 o 
 -11   8   3       21.52       20.20      8.98 o 
 -10   8   3      149.22      143.70     12.35 o 
  -9   8   3       38.68       18.52     10.10 o 
  -8   8   3      584.58      617.26     18.55 o 
  -7   8   3       31.83       40.40      8.42 o 
  -6   8   3       42.02       26.93      8.42 o 
  -5   8   3       71.03       81.38      8.98 o 
  -4   8   3       37.84       33.11      6.73 o 
  -3   8   3      113.42       98.23      8.42 o 
  -2   8   3       42.86       53.87      7.30 o 
  -1   8   3      467.09      482.32     14.05 o 
   0   8   3       78.13       76.89      8.42 o 
   1   8   3       26.44       39.84      7.86 o 
   2   8   3       25.65       20.20      7.29 o 
   3   8   3       13.51       17.39      6.73 o 
   4   8   3       21.60       15.71      7.86 o 
   5   8   3      170.12      121.26     10.11 o 
   6   8   3       64.98       66.78      9.54 o 
   7   8   3       69.43       76.32      9.54 o 
   8   8   3       22.06       25.81      9.54 o 
   9   8   3        1.45        4.49      8.98 o 
  10   8   3       14.64        0.00      9.54 o 
  11   8   3       12.82       10.66     10.10 o 
  12   8   3       36.12       15.15     11.78 o 
  13   8   3        2.74        6.17     10.66 o 
 -13   9   3        9.32        6.73     10.10 o 
 -12   9   3       13.86       18.52     10.10 o 
 -11   9   3        8.04        5.61      8.98 o 
 -10   9   3        0.03        7.29      8.42 o 
  -9   9   3       16.62       27.49      9.54 o 
  -8   9   3       20.81       21.88      8.98 o 
  -7   9   3       50.30       44.33      8.42 o 
  -6   9   3       70.52       71.83      9.54 o 
  -5   9   3       40.76       42.09      7.86 o 
  -4   9   3        2.99       -1.68      7.29 o 
  -3   9   3       55.09       51.07      8.42 o 
  -2   9   3       76.93       58.93      8.98 o 
  -1   9   3        1.97        8.98      6.17 o 
   0   9   3      214.20      247.63     11.79 o 
   1   9   3      401.24      450.10     14.61 o 
   2   9   3      162.54      146.53     10.67 o 
   3   9   3        0.01       -5.05      7.29 o 
   4   9   3       33.38       30.30      8.42 o 
   5   9   3       54.56       38.16      9.54 o 
   6   9   3        0.34      -11.78      8.42 o 
   7   9   3        8.30        0.00      8.98 o 
   8   9   3        8.38       14.59      8.98 o 
   9   9   3       60.33       47.70     11.22 o 
  10   9   3        0.16       -1.68      8.98 o 
  11   9   3       19.48       -2.24     10.66 o 
  12   9   3        0.17        6.17     10.66 o 
 -12  10   3       15.07        6.17     10.66 o 
 -11  10   3       44.51       46.01     10.66 o 
 -10  10   3       38.75       54.99     10.66 o 
  -9  10   3       63.93       69.58     10.66 o 
  -8  10   3       38.30       24.13      9.54 o 
  -7  10   3       24.16       32.54      8.98 o 
  -6  10   3        2.62        9.54      7.85 o 
  -5  10   3       15.78       21.32      7.86 o 
  -4  10   3       50.84       52.75      8.98 o 
  -3  10   3       61.61       69.02      8.42 o 
  -2  10   3       87.12       93.16      9.54 o 
  -1  10   3      136.14      107.78     10.67 o 
   0  10   3      339.70      386.48     15.17 o 
   1  10   3      636.87      706.30     19.12 o 
   2  10   3       33.07       34.23      8.42 o 
   3  10   3       14.54        8.42      8.42 o 
   4  10   3       13.90       23.00      8.42 o 
   5  10   3        2.29        3.37      8.42 o 
   6  10   3       19.51       25.81      8.42 o 
   7  10   3       14.87       15.71      8.98 o 
   8  10   3      375.19      351.62     16.85 o 
   9  10   3       12.68       30.30      9.54 o 
  10  10   3        7.54        4.49     10.10 o 
  11  10   3       46.83       34.79     11.78 o 
  12  10   3       19.25       16.83     11.22 o 
 -11  11   3        2.38       10.66     10.66 o 
 -10  11   3       98.51      130.20     12.91 o 
  -9  11   3        0.00      -10.10      9.54 o 
  -8  11   3      105.06      108.32     11.22 o 
  -7  11   3      114.02      122.91     11.79 o 
  -6  11   3       54.53       40.96     10.10 o 
  -5  11   3        0.02        7.29      7.85 o 
  -4  11   3       60.99       78.56      9.54 o 
  -3  11   3        7.24       16.27      8.42 o 
  -2  11   3        1.92        1.12      6.73 o 
  -1  11   3       60.27       62.85      9.54 o 
   0  11   3      102.77      134.70     11.22 o 
   1  11   3      358.87      394.90     16.85 o 
   2  11   3        5.45       -1.12      8.98 o 
   3  11   3       93.43       76.89     10.10 o 
   4  11   3       44.14       50.50     10.10 o 
   5  11   3        0.38      -14.31      9.54 o 
   6  11   3        0.17       -1.68      9.54 o 
   7  11   3        1.08       -2.24      9.54 o 
   8  11   3        6.07        3.93     10.66 o 
   9  11   3       59.15       40.40     12.35 o 
  10  11   3       25.61       34.23     11.22 o 
  11  11   3       13.22       -5.61     11.78 o 
 -10  12   3       53.39       65.65     11.78 o 
  -9  12   3        6.60        2.24     10.10 o 
  -8  12   3        4.06        4.49      8.98 o 
  -7  12   3       60.38       78.00     11.78 o 
  -6  12   3      102.33       83.06     11.22 o 
  -5  12   3       96.01       89.23     11.22 o 
  -4  12   3       40.57       51.62      9.54 o 
  -3  12   3        0.19       -3.93      8.98 o 
  -2  12   3        7.34       20.76      7.85 o 
  -1  12   3       49.35       34.23     10.66 o 
   0  12   3      392.27      426.93     17.41 o 
   1  12   3      550.08      609.81     20.80 o 
   2  12   3      426.51      437.09     17.98 o 
   3  12   3      179.85      188.06     14.03 o 
   4  12   3       29.65        9.54     11.22 o 
   5  12   3        0.30        2.24      8.98 o 
   6  12   3       61.80       58.36     11.22 o 
   7  12   3       58.14       60.04     11.78 o 
   8  12   3       33.07       15.71     11.78 o 
   9  12   3        8.37       18.52     10.10 o 
  10  12   3        0.83       19.08     10.66 o 
  -9  13   3        0.88       19.64      9.54 o 
  -8  13   3        0.64        8.42      8.42 o 
  -7  13   3        0.98      -15.15     10.10 o 
  -6  13   3        0.10       11.78      9.54 o 
  -5  13   3       10.79       -7.29      9.54 o 
  -4  13   3        6.26       -9.54      9.54 o 
  -3  13   3      100.89      104.39     11.79 o 
  -2  13   3        3.74        2.81      8.42 o 
  -1  13   3        1.71        8.98      8.42 o 
   0  13   3        2.81        2.24      8.98 o 
   1  13   3      140.65      156.04     13.47 o 
   2  13   3       49.68       66.78     11.78 o 
   3  13   3      195.81      186.38     15.16 o 
   4  13   3       25.47       26.37     10.10 o 
   5  13   3        5.56       11.22      9.54 o 
   6  13   3       37.56       29.18     10.66 o 
   7  13   3        2.54        6.17      9.54 o 
   8  13   3       33.71       11.22     12.34 o 
  -7  14   3        2.30        0.00      9.54 o 
  -6  14   3       12.10       16.27      9.54 o 
  -5  14   3        2.12       10.66      9.54 o 
  -4  14   3       42.77       44.33     10.10 o 
  -3  14   3       71.83       54.99     10.66 o 
  -2  14   3       47.31       28.62     10.10 o 
  -1  14   3        0.02       -0.56      8.42 o 
   0  14   3        0.96        3.37      9.54 o 
   1  14   3       63.36       52.19     12.35 o 
   2  14   3        1.73        0.00     10.66 o 
   3  14   3      140.69      124.04     13.47 o 
   4  14   3        1.35        7.85     10.10 o 
   5  14   3        4.28        2.24     11.22 o 
   6  14   3        0.40        2.24      9.54 o 
   7  14   3        8.20       12.34     11.22 o 
  -5  15   3        5.61        5.61      9.54 o 
  -4  15   3       18.92       20.76     10.66 o 
  -3  15   3       23.03       35.35     10.10 o 
  -2  15   3        5.21       23.56      9.54 o 
  -1  15   3       14.63       20.76     10.66 o 
   0  15   3        5.32        8.42     10.10 o 
   1  15   3        3.59       15.15     10.10 o 
   2  15   3        2.63        5.05      9.54 o 
   3  15   3       45.85       47.13     11.78 o 
   4  15   3        5.64       -1.12     10.66 o 
 -15   0   4        0.10        3.93     10.10 o 
 -14   0   4       22.56       28.62     10.10 o 
 -13   0   4        2.55        9.54      8.42 o 
 -12   0   4       10.22       28.61      9.54 o 
 -11   0   4      151.20      136.40     11.23 o 
 -10   0   4      294.17      315.07     13.48 o 
  -9   0   4        0.05       15.71      7.29 o 
  -8   0   4      278.07      311.16     12.92 o 
  -7   0   4       12.13       17.39      6.17 o 
  -6   0   4       33.98       54.43      7.29 o 
  -5   0   4     1070.21     1087.08     18.61 o 
  -4   0   4      436.34      425.06     11.81 o 
  -3   0   4        0.01        7.29      5.61 o 
  -2   0   4     1554.49     1525.50     19.80 o 
  -1   0   4      156.99      152.17      7.86 o 
   0   0   4      513.25      537.84     12.38 o 
   1   0   4     1363.94     1902.10     22.04 o 
   2   0   4     6332.87     8662.50     46.90 o 
   3   0   4     1506.03     2147.25     24.87 o 
   4   0   4      146.02      147.66      8.98 o 
   5   0   4       69.27       93.16      8.42 o 
   6   0   4       82.74      104.95      7.86 o 
   7   0   4       87.11       86.99      8.42 o 
   8   0   4       37.01       40.96      7.86 o 
   9   0   4      136.66      163.35     11.23 o 
  10   0   4        2.45       16.83      8.98 o 
  11   0   4       93.02      103.83     12.35 o 
  12   0   4       51.40       53.87     10.66 o 
  13   0   4       69.32       74.07     11.22 o 
  14   0   4        0.14      -14.59     10.10 o 
 -15   1   4        8.18        2.24      9.54 o 
 -14   1   4        1.26       14.03      8.42 o 
 -13   1   4       58.60       50.50     10.66 o 
 -12   1   4      272.28      277.96     14.60 o 
 -11   1   4        0.14        0.00      8.42 o 
 -10   1   4      218.04      198.20     12.35 o 
  -9   1   4      103.46      127.97      9.54 o 
  -8   1   4      208.83      228.53     11.23 o 
  -7   1   4       25.95       24.69      6.17 o 
  -6   1   4      416.57      428.30     12.93 o 
  -5   1   4        7.84       25.25      6.17 o 
  -4   1   4      169.71      186.99      8.98 o 
  -3   1   4      273.43      261.25     10.11 o 
  -2   1   4      133.26      133.62      7.86 o 
  -1   1   4      681.02      693.15     13.51 o 
   0   1   4        0.02       -1.68      5.61 o 
   1   1   4      574.09      743.95     14.63 o 
   2   1   4      589.67      789.53     15.76 o 
   3   1   4     5405.24     7039.58     43.76 o 
   4   1   4       11.82       10.66      6.17 o 
   5   1   4       14.83       18.52      6.73 o 
   6   1   4       88.30       85.31      8.98 o 
   7   1   4       42.96       43.21      7.29 o 
   8   1   4       67.77       77.45      9.54 o 
   9   1   4      379.01      389.89     15.73 o 
  10   1   4      492.81      468.68     17.42 o 
  11   1   4        2.92       14.03      8.98 o 
  12   1   4       67.44       80.81     11.22 o 
  13   1   4       13.21        0.56     10.66 o 
  14   1   4        1.01        0.00     10.10 o 
 -15   2   4        1.62       -2.24      9.54 o 
 -14   2   4       34.96       24.69     10.66 o 
 -13   2   4       57.24       40.96     10.66 o 
 -12   2   4        0.30       -6.73      9.54 o 
 -11   2   4       39.20       26.37      9.54 o 
 -10   2   4        4.33        6.73      7.85 o 
  -9   2   4      123.74      113.95     10.66 o 
  -8   2   4        3.97       -7.29      7.29 o 
  -7   2   4        2.66       -3.93      6.17 o 
  -6   2   4       37.79       36.47      6.17 o 
  -5   2   4      160.29      160.58      9.54 o 
  -4   2   4      255.12      277.50     10.11 o 
  -3   2   4       17.06        5.61      5.61 o 
  -2   2   4      350.09      331.05     10.68 o 
  -1   2   4        0.53        6.73      4.49 o 
   0   2   4      122.76      122.39      7.86 o 
   1   2   4       21.73       22.44      6.73 o 
   2   2   4     3481.13     4795.22     35.96 o 
   3   2   4      984.52     1253.68     19.17 o 
   4   2   4       14.76        2.24      6.73 o 
   5   2   4      115.86      130.23      8.98 o 
   6   2   4      103.47      107.21      8.98 o 
   7   2   4      153.56      158.31     10.11 o 
   8   2   4        2.09        0.56      7.29 o 
   9   2   4      125.75      119.56     11.23 o 
  10   2   4        9.12        1.12      8.98 o 
  11   2   4       43.37       65.65     10.66 o 
  12   2   4        2.01       -5.05     10.10 o 
  13   2   4       49.87       56.67     11.78 o 
  14   2   4       10.84        9.54     11.22 o 
 -15   3   4        0.04        7.85      9.54 o 
 -14   3   4       10.30       11.78      9.54 o 
 -13   3   4        5.06       -0.56      8.42 o 
 -12   3   4        3.41        7.85      8.42 o 
 -11   3   4       42.69       50.50     10.10 o 
 -10   3   4        5.32        6.73      8.42 o 
  -9   3   4      925.19      931.60     21.39 o 
  -8   3   4       11.69       11.78      7.29 o 
  -7   3   4        0.70        0.00      6.17 o 
  -6   3   4       42.83       51.63      7.30 o 
  -5   3   4      208.90      220.70     10.11 o 
  -4   3   4       75.56       79.14      7.30 o 
  -3   3   4      378.02      354.10     11.24 o 
  -2   3   4      383.49      387.30     11.24 o 
  -1   3   4        1.05        1.68      5.61 o 
   0   3   4      967.11     1290.45     19.17 o 
   1   3   4      221.17      333.07     11.23 o 
   2   3   4      233.95      294.89     10.67 o 
   3   3   4       36.94       54.99      7.29 o 
   4   3   4       15.86       11.78      6.73 o 
   5   3   4        0.31       -4.49      6.73 o 
   6   3   4       36.28       32.55      7.86 o 
   7   3   4       15.22       16.83      7.86 o 
   8   3   4       73.15       81.94      8.98 o 
   9   3   4       19.83        5.61      8.98 o 
  10   3   4       45.24       36.47     10.10 o 
  11   3   4       31.59       20.76     10.66 o 
  12   3   4       37.17       38.72     11.22 o 
  13   3   4      115.34      129.08     14.03 o 
  14   3   4       25.71       18.52     11.22 o 
 -15   4   4        5.14       14.03     10.66 o 
 -14   4   4       10.11       13.47      8.42 o 
 -13   4   4       29.77       33.11     10.10 o 
 -12   4   4       31.88       30.86      9.54 o 
 -11   4   4        0.36        0.00      8.42 o 
 -10   4   4        2.78       13.47      8.98 o 
  -9   4   4       35.85       43.77     10.10 o 
  -8   4   4       36.28       27.50      9.54 o 
  -7   4   4      148.78      170.66     10.67 o 
  -6   4   4      105.34      108.33      8.98 o 
  -5   4   4        1.70       -1.12      6.17 o 
  -4   4   4        2.21       -4.49      6.73 o 
  -3   4   4      183.81      167.90      8.98 o 
  -2   4   4      386.13      350.73     12.37 o 
  -1   4   4      263.54      242.68     10.11 o 
   0   4   4      180.51      240.90     10.11 o 
   1   4   4      650.74      913.38     16.88 o 
   2   4   4        0.11       -6.73      6.73 o 
   3   4   4       20.17       44.33      6.73 o 
   4   4   4       42.28       38.16      7.86 o 
   5   4   4      869.00      983.09     19.71 o 
   6   4   4       79.09       86.99      9.54 o 
   7   4   4       15.21       24.69      7.86 o 
   8   4   4       24.04       33.67      7.86 o 
   9   4   4       13.79        9.54      8.42 o 
  10   4   4        4.13       -5.05      8.98 o 
  11   4   4        8.78       -5.61      9.54 o 
  12   4   4       73.66       62.85     12.35 o 
  13   4   4       13.63       22.44     11.22 o 
  14   4   4       27.57       21.32     10.66 o 
 -14   5   4        3.47       -5.05      9.54 o 
 -13   5   4       10.90       20.20      9.54 o 
 -12   5   4        1.29        6.17      8.42 o 
 -11   5   4        9.21       26.37      8.42 o 
 -10   5   4       20.21       40.96     10.10 o 
  -9   5   4      987.87     1029.60     23.08 o 
  -8   5   4      280.65      304.40     14.04 o 
  -7   5   4        5.94        8.98      6.73 o 
  -6   5   4       11.12       19.08      6.73 o 
  -5   5   4       90.17       88.12      8.42 o 
  -4   5   4       97.21       74.65      7.86 o 
  -3   5   4       51.52       30.86      7.86 o 
  -2   5   4       20.14       -4.49      7.29 o 
  -1   5   4       15.81       13.47      6.73 o 
   0   5   4       87.93      103.84      8.42 o 
   1   5   4      222.09      297.65     11.23 o 
   2   5   4      495.28      639.86     15.18 o 
   3   5   4       58.55       72.96      8.42 o 
   4   5   4       34.98       47.14      7.86 o 
   5   5   4        7.28        2.81      7.85 o 
   6   5   4      601.74      590.44     16.87 o 
   7   5   4       65.73       84.18     10.10 o 
   8   5   4        0.10        0.56      7.85 o 
   9   5   4        2.31      -10.66      8.98 o 
  10   5   4        0.57      -11.78      9.54 o 
  11   5   4       41.87       28.62     10.66 o 
  12   5   4      346.95      329.66     19.09 o 
  13   5   4      336.74      308.86     18.53 o 
  14   5   4       63.19       58.36     14.03 o 
 -14   6   4       14.16       15.71      9.54 o 
 -13   6   4        9.95       24.13     10.10 o 
 -12   6   4       15.75       17.39      8.98 o 
 -11   6   4       10.41       -1.12      8.98 o 
 -10   6   4       64.91       61.17     10.10 o 
  -9   6   4      559.36      605.37     19.11 o 
  -8   6   4      835.13      900.82     21.38 o 
  -7   6   4       12.69       20.20      7.86 o 
  -6   6   4        3.64        3.37      7.29 o 
  -5   6   4      173.91      165.06     10.11 o 
  -4   6   4       29.83       34.23      7.29 o 
  -3   6   4      225.99      207.22     10.67 o 
  -2   6   4      773.52      710.35     16.32 o 
  -1   6   4      876.25      681.96     15.77 o 
   0   6   4      198.25      188.67     10.67 o 
   1   6   4       32.78       35.91      7.29 o 
   2   6   4       63.79       43.77      8.98 o 
   3   6   4      204.00      163.40     10.67 o 
   4   6   4        2.20      -10.66      8.42 o 
   5   6   4      536.39      546.45     16.30 o 
   6   6   4       43.35       47.14      8.98 o 
   7   6   4      175.10      173.47     12.35 o 
   8   6   4       99.10       95.41     11.22 o 
   9   6   4       40.45       39.28     10.10 o 
  10   6   4       89.54       84.74     11.22 o 
  11   6   4       52.07       61.16     11.78 o 
  12   6   4      231.97      239.73     15.72 o 
  13   6   4       38.45       53.31     12.91 o 
 -13   7   4        1.48       19.08      8.98 o 
 -12   7   4        1.36       -3.93      9.54 o 
 -11   7   4        0.40       -3.93      8.42 o 
 -10   7   4       16.06        7.86      9.54 o 
  -9   7   4      166.08      175.14     14.03 o 
  -8   7   4      491.05      508.58     17.42 o 
  -7   7   4        0.99       -9.54      8.42 o 
  -6   7   4        0.30        7.85      7.29 o 
  -5   7   4        0.84        4.49      6.73 o 
  -4   7   4       20.13        6.73      7.29 o 
  -3   7   4       44.41       40.40      7.86 o 
  -2   7   4       64.51       51.07      8.42 o 
  -1   7   4        5.54       -2.81      7.29 o 
   0   7   4       18.89       -1.68      7.86 o 
   1   7   4      140.31      115.08     10.67 o 
   2   7   4       54.77       38.16      9.54 o 
   3   7   4        1.14      -12.62      8.42 o 
   4   7   4        0.01        2.24      7.29 o 
   5   7   4        0.38        6.17      7.85 o 
   6   7   4      119.93      122.36     11.79 o 
   7   7   4      215.69      202.69     12.91 o 
   8   7   4        0.16        3.93      9.54 o 
   9   7   4       29.28       19.08     10.10 o 
  10   7   4        1.80       -7.85      8.98 o 
  11   7   4       41.27       21.32     11.22 o 
  12   7   4       51.08       73.51     11.78 o 
  13   7   4      185.86      184.12     16.28 o 
 -13   8   4        4.68        0.56     10.10 o 
 -12   8   4        2.62       -7.29     10.66 o 
 -11   8   4       22.20       15.71     10.66 o 
 -10   8   4       22.13       24.69      8.98 o 
  -9   8   4       35.56       42.64     10.10 o 
  -8   8   4      276.15      277.97     15.16 o 
  -7   8   4       44.66       48.26      9.54 o 
  -6   8   4      148.78      123.49     10.67 o 
  -5   8   4       89.90       82.50      9.54 o 
  -4   8   4       11.57       10.66      7.86 o 
  -3   8   4       29.83       29.18      8.42 o 
  -2   8   4       55.37       56.12      8.42 o 
  -1   8   4      568.85      464.42     15.18 o 
   0   8   4      208.79      176.87     10.67 o 
   1   8   4       96.85       66.79      9.54 o 
   2   8   4       91.11       57.81     10.10 o 
   3   8   4        8.81       -8.98      9.54 o 
   4   8   4        8.54       21.88      8.42 o 
   5   8   4        2.33       -2.81      8.98 o 
   6   8   4       23.64       30.86      9.54 o 
   7   8   4       42.61       11.22     10.66 o 
   8   8   4       24.51       18.52     10.66 o 
   9   8   4       48.46       47.14     10.66 o 
  10   8   4        2.03        7.29      9.54 o 
  11   8   4        0.93       -0.56     10.66 o 
  12   8   4       20.10       -6.73     11.78 o 
 -12   9   4        1.39       11.22      9.54 o 
 -11   9   4        8.89       29.18      8.98 o 
 -10   9   4       19.22       20.20      9.54 o 
  -9   9   4        2.76       11.22      9.54 o 
  -8   9   4       86.71       78.01     11.22 o 
  -7   9   4        2.79       -7.29      8.42 o 
  -6   9   4       25.83       33.11      8.98 o 
  -5   9   4      238.28      222.35     12.91 o 
  -4   9   4      217.28      189.22     11.79 o 
  -3   9   4       88.11       94.29      9.54 o 
  -2   9   4       64.84       67.90      9.54 o 
  -1   9   4       32.86       13.47      8.42 o 
   0   9   4        2.51       12.90      7.29 o 
   1   9   4      307.56      310.04     14.04 o 
   2   9   4      538.93      430.57     16.30 o 
   3   9   4      236.90      151.61     12.35 o 
   4   9   4       25.25       14.59      9.54 o 
   5   9   4        3.14       -3.93      9.54 o 
   6   9   4        3.80        1.12     10.10 o 
   7   9   4       53.13       75.75     10.66 o 
   8   9   4        2.30       10.66      9.54 o 
   9   9   4        0.61       -1.68     10.10 o 
  10   9   4        2.30      -15.71     10.66 o 
  11   9   4        2.93       -9.54     10.66 o 
 -11  10   4        5.38        4.49      9.54 o 
 -10  10   4        0.10       -3.93     10.10 o 
  -9  10   4        1.70       11.78      8.98 o 
  -8  10   4        1.70        7.29      8.98 o 
  -7  10   4        0.22        4.49      8.42 o 
  -6  10   4       88.58       72.40     11.22 o 
  -5  10   4      160.51      143.14     12.35 o 
  -4  10   4        2.17       16.27      8.42 o 
  -3  10   4        8.60       23.56      6.73 o 
  -2  10   4       29.20       34.79      9.54 o 
  -1  10   4      106.82      118.99     10.10 o 
   0  10   4       18.97       19.08      9.54 o 
   1  10   4      684.21      833.94     21.37 o 
   2  10   4      976.88      991.76     23.64 o 
   3  10   4        1.40       19.64      8.98 o 
   4  10   4       86.69       53.88     11.22 o 
   5  10   4       25.88       31.42     10.10 o 
   6  10   4       79.00       72.95     11.22 o 
   7  10   4        0.25        6.73      8.42 o 
   8  10   4       28.47       34.23     10.10 o 
   9  10   4       25.12       27.49     11.22 o 
  10  10   4        6.76       16.83     10.10 o 
 -10  11   4        2.75      -15.99     10.66 o 
  -9  11   4       19.55       34.23     10.10 o 
  -8  11   4        0.04      -12.34      8.42 o 
  -7  11   4       31.28       10.10     10.10 o 
  -6  11   4       83.72       87.55     11.22 o 
  -5  11   4       12.32        3.37      9.54 o 
  -4  11   4        1.79       -1.68      8.42 o 
  -3  11   4       18.71       16.27      8.98 o 
  -2  11   4       16.16       12.90      8.98 o 
  -1  11   4        5.03        5.61      8.98 o 
   0  11   4      229.78      270.63     15.16 o 
   1  11   4      113.92      155.47     12.91 o 
   2  11   4      241.72      248.74     15.72 o 
   3  11   4       73.20       73.51     11.22 o 
   4  11   4       75.03       79.13     11.78 o 
   5  11   4        0.00       17.39      8.98 o 
   6  11   4       17.05       26.37     10.10 o 
   7  11   4        2.86        9.54     10.10 o 
   8  11   4       12.19        2.81     11.22 o 
   9  11   4       59.57       47.14     12.35 o 
  -9  12   4       38.75       43.77     12.34 o 
  -8  12   4       20.90       26.37     10.10 o 
  -7  12   4        0.09        1.12      8.98 o 
  -6  12   4       13.70       12.90      9.54 o 
  -5  12   4       42.52       37.60     10.66 o 
  -4  12   4       81.88       62.29     10.66 o 
  -3  12   4        2.18       -2.24      9.54 o 
  -2  12   4       28.64       26.93      9.54 o 
  -1  12   4        1.59       -1.12      8.42 o 
   0  12   4      150.67      190.84     13.47 o 
   1  12   4      124.11      169.50     14.03 o 
   2  12   4      108.36      115.61     12.35 o 
   3  12   4      236.95      203.80     15.16 o 
   4  12   4        1.08       -1.12      9.54 o 
   5  12   4       38.63       36.47     11.22 o 
   6  12   4       22.02       28.05     10.66 o 
   7  12   4       50.62       35.91     12.91 o 
   8  12   4       42.28       31.98     11.78 o 
  -7  13   4       21.95        5.61     10.10 o 
  -6  13   4        3.02       -5.05      8.98 o 
  -5  13   4        0.74        0.00      9.54 o 
  -4  13   4        0.43        5.05      8.98 o 
  -3  13   4        0.21      -11.78      9.54 o 
  -2  13   4        0.99       -2.81      8.42 o 
  -1  13   4        0.19      -14.31      9.54 o 
   0  13   4       38.71       36.47     10.66 o 
   1  13   4       79.47       86.98     11.22 o 
   2  13   4       25.00       36.47     11.22 o 
   3  13   4       85.73       78.57     13.47 o 
   4  13   4      188.41      202.09     15.72 o 
   5  13   4       35.33       28.06     11.22 o 
   6  13   4       36.31       31.42     11.22 o 
   7  13   4        0.65       15.15     10.66 o 
  -5  14   4        2.84       -9.54      9.54 o 
  -4  14   4       71.45       88.10     11.78 o 
  -3  14   4       12.11       15.71     10.10 o 
  -2  14   4       11.27        7.86     10.66 o 
  -1  14   4        0.40       15.71     10.10 o 
   0  14   4        9.28       32.54     10.10 o 
   1  14   4        1.04      -10.10     10.10 o 
   2  14   4        5.88        9.54     10.10 o 
   3  14   4       82.33       86.42     14.03 o 
   4  14   4        6.65       10.66     10.66 o 
 -14   1   5        0.77       10.10      8.98 o 
 -13   1   5        0.36        5.05      9.54 o 
 -12   1   5        0.35       10.10      8.42 o 
 -11   1   5        0.75       -2.24      8.42 o 
 -10   1   5        3.31        7.85      8.98 o 
  -9   1   5      182.13      176.84     12.35 o 
  -8   1   5      111.67      105.52     10.10 o 
  -7   1   5       12.47       20.76      7.29 o 
  -6   1   5        1.03        0.56      7.29 o 
  -5   1   5      165.38      171.23     10.11 o 
  -4   1   5        8.06       18.52      6.17 o 
  -3   1   5        0.42      -10.94      7.29 o 
  -2   1   5      152.97      170.11      9.54 o 
  -1   1   5        1.23       -0.56      6.73 o 
   0   1   5       12.13       -5.61      6.73 o 
   1   1   5      174.65      198.20     10.11 o 
   2   1   5       54.07       62.29      8.42 o 
   3   1   5       75.28       93.72      8.98 o 
   4   1   5      281.19      345.99     12.92 o 
   5   1   5        8.40       15.71      7.29 o 
   6   1   5       36.24       39.28      8.42 o 
   7   1   5       81.35       81.38     10.10 o 
   8   1   5       59.36       60.04     10.10 o 
   9   1   5       36.02       48.82      9.54 o 
  10   1   5        3.37       15.15      8.98 o 
  11   1   5        0.36      -12.90     10.10 o 
  12   1   5        3.42      -11.78     10.10 o 
  13   1   5        0.40        3.37     10.66 o 
 -14   2   5        0.91        3.37     10.66 o 
 -13   2   5       49.19       53.87     11.78 o 
 -12   2   5        1.72        5.61      8.42 o 
 -11   2   5       25.76       25.81      9.54 o 
 -10   2   5      301.82      272.37     14.60 o 
  -9   2   5       76.54       71.83     11.22 o 
  -8   2   5      387.38      437.65     15.73 o 
  -7   2   5        6.00        7.85      7.29 o 
  -6   2   5        0.00        2.24      7.29 o 
  -5   2   5      103.63      104.96      8.98 o 
  -4   2   5      598.27      570.84     15.75 o 
  -3   2   5       26.96       24.13      6.73 o 
  -2   2   5       85.13       80.82      7.86 o 
  -1   2   5      441.34      412.59     12.93 o 
   0   2   5       40.04       53.87      7.29 o 
   1   2   5        1.41        6.73      6.17 o 
   2   2   5      799.60      983.40     19.14 o 
   3   2   5      540.28      673.61     16.87 o 
   4   2   5       77.75       89.80      8.98 o 
   5   2   5        6.49       20.20      7.85 o 
   6   2   5        2.36       -2.24      7.85 o 
   7   2   5        1.92        8.42      7.85 o 
   8   2   5       48.01       52.19     10.10 o 
   9   2   5       27.94       48.82      8.98 o 
  10   2   5       13.98        7.29      9.54 o 
  11   2   5        0.63        5.61      9.54 o 
  12   2   5        6.53        1.68     11.22 o 
  13   2   5        3.63        2.24     10.66 o 
 -14   3   5        5.96       10.66     10.66 o 
 -13   3   5        0.21       -8.98      9.54 o 
 -12   3   5       20.61       11.78      9.54 o 
 -11   3   5        1.95       12.34      8.42 o 
 -10   3   5       13.48       26.37      9.54 o 
  -9   3   5        1.23        6.73      8.98 o 
  -8   3   5      148.64      153.25     11.79 o 
  -7   3   5       81.53       88.67      8.98 o 
  -6   3   5       55.03       64.53      8.42 o 
  -5   3   5       74.58       75.76      8.98 o 
  -4   3   5       22.84       31.98      7.86 o 
  -3   3   5       23.59       26.37      7.29 o 
  -2   3   5        0.12       -6.17      6.73 o 
  -1   3   5        1.49        3.93      6.73 o 
   0   3   5      108.23      126.86      9.54 o 
   1   3   5       42.50       53.31      7.86 o 
   2   3   5        0.05       12.90      6.73 o 
   3   3   5       42.72       57.24      8.42 o 
   4   3   5      231.87      261.68     12.35 o 
   5   3   5        1.70        5.05      7.85 o 
   6   3   5      107.22      125.16     11.23 o 
   7   3   5       56.18       66.22      9.54 o 
   8   3   5        8.12       11.22      9.54 o 
   9   3   5        0.05        2.24      8.42 o 
  10   3   5       11.05      -15.15     10.10 o 
  11   3   5       83.52       84.18     12.35 o 
  12   3   5        1.98       -3.37     11.22 o 
  13   3   5      104.07      116.73     14.03 o 
 -14   4   5        0.42      -15.99     10.66 o 
 -13   4   5        0.46        4.49     10.10 o 
 -12   4   5        4.97        5.05      8.98 o 
 -11   4   5        1.83       14.59      8.98 o 
 -10   4   5      107.36      120.11     12.35 o 
  -9   4   5       78.19       83.62     11.22 o 
  -8   4   5      265.57      281.34     14.60 o 
  -7   4   5       16.01       16.83      8.42 o 
  -6   4   5        0.11      -11.78      7.85 o 
  -5   4   5       54.82       46.58      7.86 o 
  -4   4   5       11.37        8.42      6.73 o 
  -3   4   5       52.03       56.12      7.86 o 
  -2   4   5      115.41      115.07     10.10 o 
  -1   4   5      291.67      264.57     12.36 o 
   0   4   5      212.93      270.10     11.79 o 
   1   4   5        6.55        1.68      7.85 o 
   2   4   5      163.33      199.86     10.67 o 
   3   4   5       46.39       57.80      8.98 o 
   4   4   5      305.54      324.66     13.48 o 
   5   4   5       46.42       60.60      9.54 o 
   6   4   5      270.09      327.40     14.04 o 
   7   4   5        2.60       -3.93      9.54 o 
   8   4   5        0.65       -9.54      9.54 o 
   9   4   5       51.89       57.24     10.66 o 
  10   4   5        1.28      -13.47     10.10 o 
  11   4   5       66.38       85.86     12.91 o 
  12   4   5       44.00       43.21     12.91 o 
  13   4   5       62.84       68.46     14.03 o 
 -13   5   5        0.99      -10.10     10.10 o 
 -12   5   5        4.80       10.66      9.54 o 
 -11   5   5        3.62       14.03      8.42 o 
 -10   5   5       30.34       15.15     10.66 o 
  -9   5   5      549.91      587.87     19.67 o 
  -8   5   5        1.45       -7.85     10.10 o 
  -7   5   5       19.13        9.54      7.86 o 
  -6   5   5        7.95        3.37      8.42 o 
  -5   5   5        0.24       -1.68      7.29 o 
  -4   5   5        2.17      -11.78      7.85 o 
  -3   5   5       24.49       28.06      7.86 o 
  -2   5   5      805.52      666.90     17.45 o 
  -1   5   5       33.96       25.25      8.42 o 
   0   5   5       36.83       37.03      7.86 o 
   1   5   5        1.20        2.81      7.29 o 
   2   5   5        1.51        8.98      7.85 o 
   3   5   5      182.81      222.89     11.79 o 
   4   5   5       27.67       35.91      9.54 o 
   5   5   5       96.70      124.60     11.22 o 
   6   5   5       59.89       51.07     11.22 o 
   7   5   5        9.62       16.83      8.98 o 
   8   5   5        5.16       13.47      8.98 o 
   9   5   5        0.12       -6.17      9.54 o 
  10   5   5       11.46       -6.17     10.66 o 
  11   5   5        4.96       14.59      9.54 o 
  12   5   5       87.94       98.21     14.03 o 
 -13   6   5        0.01        8.42     10.10 o 
 -12   6   5       24.49       21.32     11.22 o 
 -11   6   5        6.64       21.88      8.98 o 
 -10   6   5        0.03       -4.49      9.54 o 
  -9   6   5        0.51        5.61      9.54 o 
  -8   6   5        1.72       12.34      8.98 o 
  -7   6   5       95.64      108.32     10.66 o 
  -6   6   5      104.36       88.68     11.23 o 
  -5   6   5       19.79       16.27      7.86 o 
  -4   6   5      104.50       85.31     10.10 o 
  -3   6   5        0.20        2.81      6.73 o 
  -2   6   5       57.83       58.36      8.42 o 
  -1   6   5        4.13        2.24      7.29 o 
   0   6   5        5.51       -3.37      7.85 o 
   1   6   5      337.87      420.19     15.17 o 
   2   6   5        3.86        2.81      8.98 o 
   3   6   5        5.35        2.81      8.98 o 
   4   6   5        0.82       -3.37      8.42 o 
   5   6   5       42.33       35.35     10.10 o 
   6   6   5        1.96      -13.47      9.54 o 
   7   6   5       36.29       39.28     10.66 o 
   8   6   5       72.02       78.00     11.78 o 
   9   6   5       20.34       21.88     10.66 o 
  10   6   5        8.69        7.85     11.22 o 
  11   6   5        6.34       10.66     10.66 o 
  12   6   5       45.13       34.79     12.91 o 
 -12   7   5        8.75       -7.29     10.66 o 
 -11   7   5       48.61       46.57     12.34 o 
 -10   7   5       12.74       10.66      9.54 o 
  -9   7   5        0.16      -12.90     10.10 o 
  -8   7   5      114.19      113.37     12.35 o 
  -7   7   5       11.98       15.15      9.54 o 
  -6   7   5       28.52       44.89      9.54 o 
  -5   7   5      162.95      149.32     11.23 o 
  -4   7   5        1.18       -1.68      7.85 o 
  -3   7   5       34.10       19.64      8.98 o 
  -2   7   5       25.47       23.57      8.42 o 
  -1   7   5       26.87       25.25      8.98 o 
   0   7   5      156.76      130.80     11.23 o 
   1   7   5      128.43      176.81     12.35 o 
   2   7   5      684.49      831.78     20.81 o 
   3   7   5        9.78       16.27      8.98 o 
   4   7   5       75.67       77.45     11.22 o 
   5   7   5        6.18       -4.49      9.54 o 
   6   7   5       25.57       28.06      9.54 o 
   7   7   5       73.36       59.49     11.22 o 
   8   7   5       24.23       25.25     10.66 o 
   9   7   5        1.92      -15.15     10.10 o 
  10   7   5       21.92       16.27     11.78 o 
  11   7   5       23.37       35.91     11.78 o 
 -12   8   5       15.47       18.52     10.10 o 
 -11   8   5       10.49       17.39     10.10 o 
 -10   8   5        0.99        7.85      9.54 o 
  -9   8   5       26.51       38.72      9.54 o 
  -8   8   5        0.21       -2.81      9.54 o 
  -7   8   5      328.49      331.92     17.41 o 
  -6   8   5      113.72      108.88     11.79 o 
  -5   8   5       16.60      -10.66      8.98 o 
  -4   8   5        3.25        5.61      7.85 o 
  -3   8   5        5.51        5.61      8.42 o 
  -2   8   5        6.08        5.05      8.42 o 
  -1   8   5        2.92        3.93      7.85 o 
   0   8   5       91.27       76.89     10.10 o 
   1   8   5       73.08       99.33     11.79 o 
   2   8   5        0.60       -8.42      9.54 o 
   3   8   5       80.83       79.69     11.22 o 
   4   8   5       12.54       10.10     10.10 o 
   5   8   5        0.46       17.95      8.98 o 
   6   8   5       61.99       57.80     11.22 o 
   7   8   5       13.57       11.22     10.10 o 
   8   8   5       13.16       14.03     11.22 o 
   9   8   5       20.98        2.81     11.22 o 
  10   8   5        0.37      -10.10     11.22 o 
  11   8   5        1.82       -9.54     11.78 o 
 -11   9   5        3.00        5.61     10.10 o 
 -10   9   5        1.05        5.05      9.54 o 
  -9   9   5        2.73       -8.98      9.54 o 
  -8   9   5       45.54       44.89     10.10 o 
  -7   9   5       31.42       24.13     11.22 o 
  -6   9   5       78.04       66.78     11.22 o 
  -5   9   5       46.20       67.34     10.10 o 
  -4   9   5        9.60       22.44      8.98 o 
  -3   9   5        1.96       -0.56      8.42 o 
  -2   9   5        4.34       22.44      7.85 o 
  -1   9   5       10.57        7.29      8.42 o 
   0   9   5        3.00      -10.66      9.54 o 
   1   9   5      212.39      262.19     15.16 o 
   2   9   5       84.47       57.80     10.66 o 
   3   9   5      117.70       83.07     11.79 o 
   4   9   5        0.37       -5.61      9.54 o 
   5   9   5        6.01       29.18      8.98 o 
   6   9   5        7.52        0.56     10.10 o 
   7   9   5        8.30        4.49     11.22 o 
   8   9   5        0.00      -15.15     10.66 o 
   9   9   5        0.62       -4.49     11.78 o 
  10   9   5       43.49       28.06     12.91 o 
 -10  10   5        2.03       -1.12     10.10 o 
  -9  10   5        1.68       16.27     10.10 o 
  -8  10   5        6.35        6.17      9.54 o 
  -7  10   5        1.36        5.05      8.98 o 
  -6  10   5       27.72       38.72     10.10 o 
  -5  10   5        0.08        2.24      8.98 o 
  -4  10   5       14.86        2.24      8.98 o 
  -3  10   5       35.73       14.03      9.54 o 
  -2  10   5        0.24        7.29      8.98 o 
  -1  10   5        0.12       -2.81      8.42 o 
   0  10   5       85.71       78.01     10.10 o 
   1  10   5      337.54      356.08     17.41 o 
   2  10   5      400.29      281.99     17.41 o 
   3  10   5        4.51      -15.99     10.66 o 
   4  10   5        0.93        7.29     10.66 o 
   5  10   5        0.32        1.12     10.66 o 
   6  10   5        3.36       17.39     10.10 o 
   7  10   5        0.82      -15.99     10.66 o 
   8  10   5       41.18       30.86     11.78 o 
   9  10   5       88.00       83.62     14.03 o 
  -9  11   5        1.03      -11.78     10.10 o 
  -8  11   5        7.69        3.93     10.10 o 
  -7  11   5        0.44       -5.05      9.54 o 
  -6  11   5      135.91      144.25     14.03 o 
  -5  11   5       46.70       43.77     10.10 o 
  -4  11   5       13.12       15.15      9.54 o 
  -3  11   5        1.56        2.24      9.54 o 
  -2  11   5        5.37        8.98      8.42 o 
  -1  11   5        0.02        0.00      8.98 o 
   0  11   5        0.08        8.98      9.54 o 
   1  11   5      103.13       99.34     14.03 o 
   2  11   5       96.17       74.08     12.91 o 
   3  11   5       31.13       16.83     11.78 o 
   4  11   5       47.98       60.60     11.78 o 
   5  11   5       18.87       -2.24     12.34 o 
   6  11   5        9.29        7.29     10.66 o 
   7  11   5        0.11      -10.66     11.78 o 
   8  11   5        1.76        3.93     10.66 o 
  -7  12   5        0.04       10.10     10.66 o 
  -6  12   5       42.67       52.18     11.78 o 
  -5  12   5       14.82        7.29      9.54 o 
  -4  12   5       33.07       25.25     10.10 o 
  -3  12   5       24.85       53.86     10.10 o 
  -2  12   5       10.63        6.73      9.54 o 
  -1  12   5        1.06        9.54      8.98 o 
   0  12   5       84.33      106.06     12.35 o 
   1  12   5      236.76      231.87     16.28 o 
   2  12   5       46.71       52.75     12.34 o 
   3  12   5       93.48       70.15     14.03 o 
   4  12   5        6.16       -3.37     11.78 o 
   5  12   5        2.08       -2.81     11.22 o 
   6  12   5        0.07       16.83     10.66 o 
  -5  13   5        2.21       -2.24      9.54 o 
  -4  13   5        0.60       11.22      8.42 o 
  -3  13   5        8.26       15.15     10.10 o 
  -2  13   5       12.99       20.76     10.10 o 
  -1  13   5       34.10       48.26     11.22 o 
   0  13   5       10.12        4.49     11.22 o 
   1  13   5       15.77       10.66     11.22 o 
   2  13   5       15.89       20.20     11.22 o 
   3  13   5        1.95       -1.12     11.22 o 
   4  13   5      109.02       87.55     14.59 o 
 -13   0   6        0.02      -15.15     10.10 o 
 -12   0   6       16.24        8.42     10.66 o 
 -11   0   6       15.46       12.34     10.10 o 
 -10   0   6      239.72      213.35     15.72 o 
  -9   0   6      225.94      221.21     14.04 o 
  -8   0   6        0.07      -12.90      9.54 o 
  -7   0   6       91.90       92.60     11.22 o 
  -6   0   6        0.20       -6.17      8.42 o 
  -5   0   6       36.96       42.08      7.86 o 
  -4   0   6      192.82      181.91     11.23 o 
  -3   0   6        1.21      -10.66      8.42 o 
  -2   0   6        0.23       -7.85      7.85 o 
  -1   0   6      279.82      250.49     12.36 o 
   0   0   6        3.51       -4.49      7.85 o 
   1   0   6        8.75       29.18      7.86 o 
   2   0   6      760.42      936.70     21.38 o 
   3   0   6     1218.14     1390.61     25.92 o 
   4   0   6       44.09       44.33     10.66 o 
   5   0   6       34.14       28.06     10.10 o 
   6   0   6       17.58       13.47      8.98 o 
   7   0   6       14.09       11.22      8.98 o 
   8   0   6        3.52       -4.49      8.98 o 
   9   0   6        4.25       -2.24     10.66 o 
  10   0   6       44.08       37.60     11.22 o 
  11   0   6       10.68       23.56     10.66 o 
  12   0   6       24.25       12.91     10.66 o 
 -13   1   6        0.28        5.05     10.10 o 
 -12   1   6        9.09        7.85     10.10 o 
 -11   1   6       53.83       88.10     11.22 o 
 -10   1   6       80.40       74.08     11.78 o 
  -9   1   6       64.30       63.97     10.66 o 
  -8   1   6      101.85      110.56     11.22 o 
  -7   1   6       25.44       24.69      8.98 o 
  -6   1   6        0.33       -2.81      8.42 o 
  -5   1   6       98.96       77.45      9.54 o 
  -4   1   6        4.59       -4.49      8.42 o 
  -3   1   6       68.24       61.17      9.54 o 
  -2   1   6       69.26       65.10      8.98 o 
  -1   1   6       68.96       40.41     10.10 o 
   0   1   6        1.13        8.42      7.29 o 
   1   1   6       20.50       35.91      8.42 o 
   2   1   6        0.12        6.17      7.85 o 
   3   1   6       81.18      106.07     11.79 o 
   4   1   6      745.06      825.17     20.81 o 
   5   1   6       61.09       62.29     10.66 o 
   6   1   6       12.00        2.81      8.98 o 
   7   1   6        9.78       24.13      9.54 o 
   8   1   6       12.36       22.44      9.54 o 
   9   1   6       55.02       46.01     11.78 o 
  10   1   6       90.07       70.15     12.35 o 
  11   1   6       62.97       28.62     12.35 o 
  12   1   6        8.38        6.17     11.22 o 
 -13   2   6        2.62       -5.61      9.54 o 
 -12   2   6        5.87        5.05     10.10 o 
 -11   2   6       16.76       23.57     10.10 o 
 -10   2   6        3.13       -1.68      9.54 o 
  -9   2   6       36.78       34.23     10.66 o 
  -8   2   6        4.21       -8.98      9.54 o 
  -7   2   6       57.93       75.20     10.66 o 
  -6   2   6       27.05       21.88      8.98 o 
  -5   2   6        6.18        8.98      8.42 o 
  -4   2   6       74.69       61.73      9.54 o 
  -3   2   6      236.31      225.73     12.35 o 
  -2   2   6      109.00      117.87     10.10 o 
  -1   2   6        2.58       -6.17      7.29 o 
   0   2   6       83.22      102.14     10.10 o 
   1   2   6      211.75      248.17     12.91 o 
   2   2   6       26.43       27.49      9.54 o 
   3   2   6     1429.55     1705.61     28.76 o 
   4   2   6      402.33      429.23     16.85 o 
   5   2   6       77.94       77.45     11.22 o 
   6   2   6        4.68       15.71      8.98 o 
   7   2   6       81.78       67.34     11.22 o 
   8   2   6       69.04       50.51     11.22 o 
   9   2   6        1.50       -2.24      8.98 o 
  10   2   6       62.01       76.88     11.78 o 
  11   2   6        0.12       -2.81     11.22 o 
 -12   3   6        0.41       -2.81      9.54 o 
 -11   3   6       29.27       40.96     10.10 o 
 -10   3   6       15.71       10.66      9.54 o 
  -9   3   6       12.58        8.42      9.54 o 
  -8   3   6      368.16      376.33     16.85 o 
  -7   3   6       68.57       67.34     11.22 o 
  -6   3   6        0.91      -13.47      8.98 o 
  -5   3   6        0.07        2.24      7.29 o 
  -4   3   6      102.01       84.19     10.66 o 
  -3   3   6        1.70        1.68      7.85 o 
  -2   3   6       13.74        3.37      8.42 o 
  -1   3   6       26.61       17.96      8.42 o 
   0   3   6        1.28       10.10      7.85 o 
   1   3   6        0.34        0.56      8.42 o 
   2   3   6       27.19       44.89      9.54 o 
   3   3   6        0.43       14.59      8.42 o 
   4   3   6       45.57       40.96     11.22 o 
   5   3   6       13.47       14.03      9.54 o 
   6   3   6        7.05        3.93     10.10 o 
   7   3   6        4.55        0.00      9.54 o 
   8   3   6       30.29       28.06     10.66 o 
   9   3   6       48.93       29.18     11.78 o 
  10   3   6       36.35       25.25     11.78 o 
  11   3   6       19.72       -6.17     11.22 o 
 -12   4   6        8.54        5.61      9.54 o 
 -11   4   6        6.21       16.27      9.54 o 
 -10   4   6        0.95        9.54      8.98 o 
  -9   4   6       21.43       17.39     10.66 o 
  -8   4   6       18.82       11.78     10.66 o 
  -7   4   6       70.04       65.10     10.10 o 
  -6   4   6       23.80       40.96      8.98 o 
  -5   4   6        6.60        4.49      8.42 o 
  -4   4   6        9.86       15.15      7.86 o 
  -3   4   6       23.82       17.96      8.42 o 
  -2   4   6       13.68        8.42      8.42 o 
  -1   4   6       59.88       47.70     10.10 o 
   0   4   6      144.19      189.73     11.79 o 
   1   4   6       43.15       37.60     10.10 o 
   2   4   6      243.84      311.64     14.60 o 
   3   4   6       18.07       19.64      9.54 o 
   4   4   6       29.24       35.35      9.54 o 
   5   4   6       24.25       19.64     10.10 o 
   6   4   6      209.38      200.43     14.04 o 
   7   4   6       60.83       57.80     11.22 o 
   8   4   6        4.15        6.17      9.54 o 
   9   4   6        3.30       -5.61     11.22 o 
  10   4   6        9.86        2.81     11.22 o 
  11   4   6        0.73       22.44      9.54 o 
 -12   5   6       10.10       26.37     10.10 o 
 -11   5   6        1.84        8.98     10.66 o 
 -10   5   6        1.06       -5.61      9.54 o 
  -9   5   6       77.39       81.93     12.91 o 
  -8   5   6      321.82      329.09     16.85 o 
  -7   5   6       15.59       19.64     10.66 o 
  -6   5   6        4.16      -12.90      8.98 o 
  -5   5   6        6.89        3.93      8.98 o 
  -4   5   6       37.22       25.25     10.10 o 
  -3   5   6       10.73        5.05      8.42 o 
  -2   5   6        0.34       -3.37      8.42 o 
  -1   5   6       35.70       43.21     10.10 o 
   0   5   6       24.96       25.81      8.98 o 
   1   5   6       57.97       76.88     10.66 o 
   2   5   6       29.28       26.93     10.10 o 
   3   5   6       71.17       88.67     11.22 o 
   4   5   6       32.12       37.59     10.66 o 
   5   5   6        2.10        1.68      9.54 o 
   6   5   6        5.54       14.03      8.98 o 
   7   5   6      132.44      102.15     12.35 o 
   8   5   6       12.46       -3.37     10.66 o 
   9   5   6        0.35       -8.42     10.66 o 
  10   5   6        2.10       -6.17     11.78 o 
 -11   6   6        2.89       12.34      8.98 o 
 -10   6   6       10.76       12.34     10.66 o 
  -9   6   6        0.73      -10.66     10.10 o 
  -8   6   6       40.68       43.21     10.66 o 
  -7   6   6      304.23      317.28     16.29 o 
  -6   6   6      130.14      137.51     11.79 o 
  -5   6   6        0.40       -2.81      8.98 o 
  -4   6   6        7.90        3.93      8.98 o 
  -3   6   6        3.96        1.12      8.42 o 
  -2   6   6      117.43      108.89     11.23 o 
  -1   6   6      145.26      129.10     12.35 o 
   0   6   6       98.05      120.67     11.79 o 
   1   6   6      207.13      257.14     14.60 o 
   2   6   6       29.16       30.30     10.66 o 
   3   6   6      175.70      218.93     13.47 o 
   4   6   6       47.04       38.72     11.22 o 
   5   6   6       52.86       56.68     10.10 o 
   6   6   6      126.63       87.00     12.91 o 
   7   6   6        7.09       15.71     10.66 o 
   8   6   6       31.06       24.69     11.78 o 
   9   6   6       23.30       19.64     10.66 o 
  10   6   6       14.62       -1.12     11.78 o 
 -10   7   6       10.36       11.78     10.10 o 
  -9   7   6       15.89       17.39     10.10 o 
  -8   7   6      145.09      150.99     14.03 o 
  -7   7   6       36.03       40.96     10.66 o 
  -6   7   6       24.55       20.20      9.54 o 
  -5   7   6       10.58        3.37      9.54 o 
  -4   7   6        8.07       11.78      8.42 o 
  -3   7   6        9.29       18.52      8.98 o 
  -2   7   6       12.86        4.49      9.54 o 
  -1   7   6       27.85       21.88      9.54 o 
   0   7   6       47.41       45.45     10.66 o 
   1   7   6      186.46      218.94     14.03 o 
   2   7   6        3.94       -1.12     10.66 o 
   3   7   6       15.63       11.78     10.66 o 
   4   7   6       27.73       23.01     11.22 o 
   5   7   6        2.44        3.37      9.54 o 
   6   7   6        6.06       24.69     10.10 o 
   7   7   6       31.71       24.13     10.66 o 
   8   7   6       35.15       12.91     11.78 o 
   9   7   6        1.49      -13.47     11.22 o 
 -10   8   6        5.80        0.00     10.66 o 
  -9   8   6        3.80       30.30      9.54 o 
  -8   8   6        2.69      -14.59     10.66 o 
  -7   8   6       30.67        9.54     11.78 o 
  -6   8   6      123.79      110.57     14.03 o 
  -5   8   6      124.16      111.13     11.79 o 
  -4   8   6        2.17        1.12      8.98 o 
  -3   8   6        6.50        3.37      8.98 o 
  -2   8   6       29.92       21.88      9.54 o 
  -1   8   6        3.63        1.12      8.98 o 
   0   8   6       70.60      102.70     11.22 o 
   1   8   6        0.25        5.05      9.54 o 
   2   8   6      115.44      133.02     14.03 o 
   3   8   6       10.73        1.12     10.66 o 
   4   8   6       15.95        6.73     11.22 o 
   5   8   6       11.41       -3.37     11.22 o 
   6   8   6        0.62      -12.90     11.22 o 
   7   8   6       40.24       37.03     11.22 o 
   8   8   6        5.03       -7.29     11.22 o 
   9   8   6        9.79       33.10     11.22 o 
  -9   9   6       39.92       39.28     11.78 o 
  -8   9   6       21.13       15.15     11.22 o 
  -7   9   6       65.90       51.63     11.22 o 
  -6   9   6        6.92       -3.37     10.10 o 
  -5   9   6       19.64       16.83     11.22 o 
  -4   9   6      111.01       97.09     11.79 o 
  -3   9   6       57.04       50.50      9.54 o 
  -2   9   6        3.57        8.98      8.98 o 
  -1   9   6        3.17        3.93      8.42 o 
   0   9   6        0.00       17.39      8.98 o 
   1   9   6        0.45        0.00     10.10 o 
   2   9   6        0.73       11.78     10.66 o 
   3   9   6       13.15       10.66     11.22 o 
   4   9   6        1.15        2.81     11.22 o 
   5   9   6        7.38       -7.29     11.22 o 
   6   9   6       21.66        1.12     11.22 o 
   7   9   6        4.90        2.24     11.22 o 
   8   9   6       53.68       42.65     13.47 o 
  -7  10   6        0.35        0.00     10.10 o 
  -6  10   6       11.37       -5.05     10.66 o 
  -5  10   6       79.63       43.77     12.91 o 
  -4  10   6       71.66       70.71     11.22 o 
  -3  10   6        6.18       -3.37     10.10 o 
  -2  10   6        0.02        4.49      9.54 o 
  -1  10   6        0.78        2.81      9.54 o 
   0  10   6       13.08       14.59      9.54 o 
   1  10   6        6.61       -8.98     11.22 o 
   2  10   6      300.84      241.46     17.41 o 
   3  10   6      213.61      146.52     15.72 o 
   4  10   6       28.71       11.78     12.91 o 
   5  10   6        0.09       23.56     11.22 o 
   6  10   6       28.18       16.83     11.78 o 
  -6  11   6        4.99       16.27      9.54 o 
  -5  11   6       39.72       30.30     11.78 o 
  -4  11   6        2.48        2.24     10.10 o 
  -3  11   6        0.43       -6.17     10.10 o 
  -2  11   6        0.55       12.34      9.54 o 
  -1  11   6        2.70       -6.73     10.66 o 
   0  11   6       11.72        3.37     10.66 o 
   1  11   6        7.28        1.12     11.78 o 
   2  11   6       21.14       10.10     12.91 o 
   3  11   6       23.29       12.91     12.91 o 
   4  11   6       88.29       52.75     13.47 o 
   5  11   6       57.29       35.91     13.47 o 
  -3  12   6       10.23        8.42     10.66 o 
  -2  12   6        6.48       15.15      9.54 o 
  -1  12   6        0.07        6.17      9.54 o 
   0  12   6       11.82       18.52     10.10 o 
   1  12   6       81.25       92.03     14.03 o 
   2  12   6      174.35      123.49     15.72 o 
 -11   1   7        6.92        8.42      9.54 o 
 -10   1   7        1.42       -1.68     10.10 o 
  -9   1   7        7.05        6.17      9.54 o 
  -8   1   7       31.60       44.33     10.66 o 
  -7   1   7       24.27       31.42     10.10 o 
  -6   1   7       18.71        9.54     10.10 o 
  -5   1   7        0.45        2.81      8.98 o 
  -4   1   7       41.72       44.33     10.10 o 
  -3   1   7       11.11        9.54      9.54 o 
  -2   1   7       32.86        8.42     10.10 o 
  -1   1   7        0.22        0.56      8.98 o 
   0   1   7        7.91       12.90      8.98 o 
   1   1   7       93.05      105.51     11.79 o 
   2   1   7       17.70       34.23      9.54 o 
   3   1   7       25.22       37.03     11.22 o 
   4   1   7       47.97       73.51     11.22 o 
   5   1   7       31.60       10.66     10.66 o 
   6   1   7        0.73       15.15      8.98 o 
   7   1   7        1.25       12.34      9.54 o 
   8   1   7       18.53       16.83     10.66 o 
   9   1   7        8.33        4.49     11.22 o 
 -11   2   7        4.26       16.27      8.98 o 
 -10   2   7        0.80       -5.61     10.66 o 
  -9   2   7       98.96       99.90     12.35 o 
  -8   2   7        8.30       14.59     10.10 o 
  -7   2   7       71.53       85.86     12.35 o 
  -6   2   7       44.68       45.45     11.22 o 
  -5   2   7        9.69       -0.56      8.98 o 
  -4   2   7       68.93       49.38     10.66 o 
  -3   2   7      195.59      176.28     12.91 o 
  -2   2   7        2.01        5.05      8.42 o 
  -1   2   7        1.77        2.81      8.42 o 
   0   2   7       10.27       14.59      9.54 o 
   1   2   7       66.82       76.88     10.66 o 
   2   2   7      106.19      111.69     12.35 o 
   3   2   7      348.11      378.56     17.41 o 
   4   2   7      362.58      386.99     17.97 o 
   5   2   7        2.49        5.61      9.54 o 
   6   2   7       20.68       19.08     10.10 o 
   7   2   7        3.82       13.47     10.10 o 
   8   2   7        0.87       -2.24     10.66 o 
   9   2   7        0.00      -11.22     10.66 o 
 -10   3   7        7.89       19.64     10.66 o 
  -9   3   7       13.88        6.17     11.22 o 
  -8   3   7       60.70       74.07     12.91 o 
  -7   3   7      120.19      124.04     13.47 o 
  -6   3   7        0.18      -12.90     10.10 o 
  -5   3   7       12.15       10.10      9.54 o 
  -4   3   7        0.00      -13.47      9.54 o 
  -3   3   7        6.59        5.05      8.98 o 
  -2   3   7        2.38       -8.42      9.54 o 
  -1   3   7        6.76      -10.10      9.54 o 
   0   3   7        2.93       -1.12      9.54 o 
   1   3   7       40.15       37.03     10.66 o 
   2   3   7        4.29        2.24      9.54 o 
   3   3   7       49.41       52.75     11.78 o 
   4   3   7       26.00       20.76     10.66 o 
   5   3   7       33.65       29.74     11.22 o 
   6   3   7       18.29        0.56     10.66 o 
   7   3   7       13.21       18.52     10.66 o 
   8   3   7       17.06       -2.81     11.22 o 
   9   3   7        0.47      -16.83     11.22 o 
 -10   4   7       42.44       47.13     11.78 o 
  -9   4   7       21.01       30.30     10.10 o 
  -8   4   7       39.88       65.65     12.34 o 
  -7   4   7       56.66       54.99     12.35 o 
  -6   4   7        0.27        7.85      9.54 o 
  -5   4   7       22.18       14.59     10.10 o 
  -4   4   7        0.05       -5.61      8.98 o 
  -3   4   7        9.46      -14.31      9.54 o 
  -2   4   7        0.01       -1.68      8.98 o 
  -1   4   7      145.90      134.15     12.35 o 
   0   4   7       79.84       95.40     12.35 o 
   1   4   7       35.49       50.50     10.66 o 
   2   4   7       32.14       52.74     10.66 o 
   3   4   7       28.18       17.39     11.78 o 
   4   4   7      110.89      113.37     13.47 o 
   5   4   7       67.25       75.76     12.35 o 
   6   4   7       27.19       28.62     11.22 o 
   7   4   7       49.93       31.42     13.47 o 
   8   4   7        2.61       11.78     11.22 o 
   9   4   7        7.26       -8.98     12.34 o 
  -9   5   7        5.73        6.73     11.22 o 
  -8   5   7      205.04      200.41     15.72 o 
  -7   5   7       94.15      102.70     13.47 o 
  -6   5   7        2.48       -4.49     10.66 o 
  -5   5   7        6.90        1.68      9.54 o 
  -4   5   7        0.35       -6.17      8.98 o 
  -3   5   7        2.65        2.81      8.98 o 
  -2   5   7        2.05       -1.68     10.10 o 
  -1   5   7       97.43      107.19     12.35 o 
   0   5   7       48.78       65.09     10.66 o 
   1   5   7       12.89        5.61     10.10 o 
   2   5   7       33.14       31.42     10.66 o 
   3   5   7        1.12        7.85     10.66 o 
   4   5   7       31.94       40.96     11.78 o 
   5   5   7        2.16       -1.68     10.10 o 
   6   5   7        0.57      -12.90     11.22 o 
   7   5   7       30.59       43.20     11.22 o 
   8   5   7       16.10       40.96     10.66 o 
  -9   6   7        5.08        6.73     11.22 o 
  -8   6   7        0.47       -8.42     11.22 o 
  -7   6   7        0.28        1.12     11.22 o 
  -6   6   7       66.86       71.27     11.78 o 
  -5   6   7        5.18        8.98     10.10 o 
  -4   6   7       15.80        1.68     10.10 o 
  -3   6   7       11.75        6.17      9.54 o 
  -2   6   7       19.72       16.83     10.10 o 
  -1   6   7       18.90       12.90     10.10 o 
   0   6   7        1.21       -6.73      9.54 o 
   1   6   7       19.85       21.32     10.66 o 
   2   6   7       15.15       27.49     10.66 o 
   3   6   7        7.46        2.81     10.66 o 
   4   6   7        4.96        7.29     10.10 o 
   5   6   7        6.14      -16.27     12.34 o 
   6   6   7       20.02       27.49     11.22 o 
   7   6   7        7.36        1.12     11.78 o 
  -8   7   7        1.28       -2.81     11.22 o 
  -7   7   7       49.82       62.85     11.78 o 
  -6   7   7        1.24       -8.42     11.22 o 
  -5   7   7       15.44       34.79     11.22 o 
  -4   7   7        2.63       18.51     10.10 o 
  -3   7   7       14.88       -8.98     10.10 o 
  -2   7   7       14.11       11.78     10.10 o 
  -1   7   7        8.74        7.29     11.22 o 
   0   7   7       11.23        7.86      9.54 o 
   1   7   7        0.23       16.27     10.10 o 
   2   7   7       36.28       30.30     11.22 o 
   3   7   7        0.38       -2.24     10.66 o 
   4   7   7        4.24        4.49     10.66 o 
   5   7   7       15.36       33.66     11.78 o 
   6   7   7        3.49        5.05     11.22 o 
   7   7   7       12.18       25.25     11.78 o 
  -7   8   7        0.53        1.68     11.22 o 
  -6   8   7      108.77       86.99     14.03 o 
  -5   8   7       52.03        6.73     12.91 o 
  -4   8   7        6.51       -2.81     10.10 o 
  -3   8   7        0.33       -0.56     10.10 o 
  -2   8   7        1.61        2.24     10.10 o 
  -1   8   7        0.11       11.78      8.98 o 
   0   8   7       10.49        2.24     10.10 o 
   1   8   7       41.92       50.50     11.22 o 
   2   8   7        1.49      -11.78     11.22 o 
   3   8   7       27.53       44.89     11.22 o 
   4   8   7       15.61       11.78     11.78 o 
   5   8   7        5.22       12.90     10.66 o 
  -5   9   7       39.04       34.79     11.22 o 
  -4   9   7       21.68       16.27     11.78 o 
  -3   9   7        0.01       12.90      8.98 o 
  -2   9   7        1.27       -8.98     11.22 o 
  -1   9   7        6.33      -15.99     10.66 o 
   0   9   7        0.51        0.00     10.10 o 
   1   9   7       17.04        7.29     11.78 o 
   2   9   7       71.58       66.22     13.47 o 
   3   9   7        0.35       16.27     11.22 o 
   4   9   7       12.57       11.78     11.78 o 
  -3  10   7        7.79       11.22     11.22 o 
  -2  10   7        9.52       -8.42     10.66 o 
  -1  10   7        4.32       15.15     10.10 o 
   0  10   7        1.71        1.12     10.66 o 
   1  10   7       26.07       15.15     12.91 o 
  -8   0   8        0.18       -2.81     10.66 o 
  -7   0   8        6.39        8.42      9.54 o 
  -6   0   8        2.60        6.73      9.54 o 
  -5   0   8        2.45       12.90      9.54 o 
  -4   0   8       56.12       53.31     11.78 o 
  -3   0   8       44.52       40.40      8.98 o 
  -2   0   8        0.57        0.00     10.10 o 
  -1   0   8       11.64       21.88     10.10 o 
   0   0   8        0.39        4.49     10.66 o 
   1   0   8       94.93       92.60     12.91 o 
   2   0   8        2.96        2.24     11.22 o 
   3   0   8      412.04      394.31     20.22 o 
   4   0   8      297.84      290.30     17.41 o 
   5   0   8        2.53       -3.37     12.34 o 
   6   0   8       32.66       33.11     13.47 o 
  -8   1   8        0.00        5.05     10.66 o 
  -7   1   8        2.21        3.37     10.66 o 
  -6   1   8        0.34       10.66     10.10 o 
  -5   1   8        6.81       21.88     10.10 o 
  -4   1   8       22.77       21.32     10.10 o 
  -3   1   8       16.06       14.03     10.66 o 
  -2   1   8        4.02        5.05      9.54 o 
  -1   1   8        2.02       -3.93     10.10 o 
   0   1   8        2.43        2.81     10.10 o 
   1   1   8        5.88       -2.81     10.66 o 
   2   1   8       91.95       81.94     12.91 o 
   3   1   8        3.72       -2.81     11.78 o 
   4   1   8        0.11        8.42     11.78 o 
   5   1   8      182.57      153.80     15.72 o 
   6   1   8       65.98       61.17     12.35 o 
  -7   2   8       26.33       31.42     11.78 o 
  -6   2   8       37.54       17.39     11.78 o 
  -5   2   8        0.83        7.85     10.66 o 
  -4   2   8        0.28        9.54      9.54 o 
  -3   2   8       24.97       -0.56     11.22 o 
  -2   2   8       74.07       54.99     12.35 o 
  -1   2   8       20.90       39.28     10.10 o 
   0   2   8        5.75       -5.05     10.66 o 
   1   2   8        9.30       10.66     10.66 o 
   2   2   8       15.69        7.86     11.22 o 
   3   2   8        3.65        2.24     11.22 o 
   4   2   8      223.29      211.09     15.72 o 
   5   2   8       57.15       63.97     12.91 o 
   6   2   8        4.11       14.03     11.78 o 
  -7   3   8       68.96       41.53     14.03 o 
  -6   3   8       61.54       57.80     11.78 o 
  -5   3   8        0.97       -4.49     10.10 o 
  -4   3   8        0.01       -0.56     10.10 o 
  -3   3   8       21.28       12.91     10.66 o 
  -2   3   8        0.22        7.85     10.10 o 
  -1   3   8       12.32       20.76     10.66 o 
   0   3   8        2.50       -1.68     11.22 o 
   1   3   8       15.09       22.44     10.10 o 
   2   3   8        3.32       13.47     10.66 o 
   3   3   8       32.83       20.20     12.91 o 
   4   3   8        2.42      -15.15     12.34 o 
   5   3   8      104.91      116.73     14.59 o 
  -6   4   8       71.29       60.04     12.91 o 
  -5   4   8        0.33      -15.99     10.66 o 
  -4   4   8        4.01      -12.90     10.66 o 
  -3   4   8       22.72       24.13     10.66 o 
  -2   4   8       32.70       36.47     10.66 o 
  -1   4   8        0.14       -1.12     10.10 o 
   0   4   8       18.62       15.71     10.66 o 
   1   4   8       55.27       43.21     11.22 o 
   2   4   8        0.49       -3.37     11.22 o 
   3   4   8       35.84       28.62     12.34 o 
   4   4   8       13.01       26.93     10.66 o 
   5   4   8        8.65       15.15     11.78 o 
  -6   5   8        3.64      -18.51     12.34 o 
  -5   5   8        0.22       -8.98     10.66 o 
  -4   5   8        0.18      -15.99     10.66 o 
  -3   5   8       10.66       -0.56     10.66 o 
  -2   5   8        0.05      -13.47     10.66 o 
  -1   5   8        3.58       20.20     10.10 o 
   0   5   8        2.65       -8.42     10.66 o 
   1   5   8        6.05       -2.24     11.22 o 
   2   5   8       12.77       14.03     10.66 o 
   3   5   8        6.97        7.85     11.22 o 
   4   5   8        5.35       -4.49     12.34 o 
  -4   6   8        0.34        0.56     10.10 o 
  -3   6   8        0.11       11.22      9.54 o 
  -2   6   8        0.00        6.73     10.66 o 
  -1   6   8        4.40       11.22     10.66 o 
   0   6   8       38.87       43.21     12.34 o 
   1   6   8       58.13       88.66     11.78 o 
   2   6   8        7.44      -10.66     11.78 o 
   3   6   8        3.87      -19.36     12.90 o 
  -2   7   8        2.43       -9.54     10.66 o 
  -1   7   8        0.17        0.56     10.66 o 
   0   7   8        0.19        1.68     10.66 o 
   1   7   8       14.48       20.76     11.22 o 
                                                 
